# Supplementary material for: Four decades of hydroclimate-driven change and ecological condition in a Baltic raised bog assessed with Landsat and RSEI
Source: Sci Rep. 2026 Mar 25;16:14912. doi: 10.1038/s41598-026-44890-x (PMC13168645; doi:10.1038/s41598-026-44890-x)
Supplement: Supplementary file 1 — Supplementary Material 1 [file 41598_2026_44890_MOESM1_ESM.zip]

Archive with 7 entries (6 files):
- Supplementary Information (SI)/
- Supplementary Information (SI)/Classification_transition_matrices.csv
- Supplementary Information (SI)/LandCoverChange_Izbica_1984_2024.xlsx
- Supplementary Information (SI)/PCA_loadings_variance_ROI_rolling5yr_1984_2024.xlsx
- Supplementary Information (SI)/RSEI_components_by_class_rolling5yr_1984_2024.xlsx
- Supplementary Information (SI)/SpatialPatterns_DeltaRSEI_2024_1984.xlsx
- Supplementary Information (SI)/Supervidsed_accuracy.xlsx
