# Supplementary material for: Four decades of hydroclimate-driven change and ecological condition in a Baltic raised bog assessed with Landsat and RSEI
Source: Sci Rep. 2026 Mar 25;16:14912. doi: 10.1038/s41598-026-44890-x (PMC13168645; doi:10.1038/s41598-026-44890-x)
Supplement: Supplementary file 1 — Supplementary Material 1 [file 41598_2026_44890_MOESM1_ESM.zip › Supplementary Information (SI)/Classification_transition_matrices.csv]

Pixel transition count					Markov transition probability
	Forest	Bog	Grassland		Forest	Bog	Grassland
1984>1985
Forest	6009	678	303		0,8597	0,097	0,0433
Bog	976	6642	234		0,1243	0,8459	0,0298
Grassland	533	49	1470		0,2597	0,0239	0,7164
1985>1986
Forest	6496	490	532		0,8641	0,0652	0,0708
Bog	1019	6145	205		0,1383	0,8339	0,0278
Grassland	417	23	1567		0,2078	0,0115	0,7808
1986>1987
Forest	5512	2290	130		0,6949	0,2887	0,0164
Bog	890	5768	0		0,1337	0,8663	0
Grassland	1001	981	322		0,4345	0,4258	0,1398
1987>1988
Forest	5683	591	1129		0,7677	0,0798	0,1525
Bog	3326	4532	1181		0,368	0,5014	0,1307
Grassland	147	2	303		0,3252	0,0044	0,6704
1988>1989
Forest	7892	1200	64		0,8619	0,1311	0,007
Bog	1467	3652	6		0,2862	0,7126	0,0012
Grassland	1329	316	968		0,5086	0,1209	0,3705
1989>1990
Forest	9259	898	531		0,8663	0,084	0,0497
Bog	691	4276	201		0,1337	0,8274	0,0389
Grassland	133	0	905		0,1281	0	0,8719
1990>1991
Forest	9184	332	567		0,9108	0,0329	0,0562
Bog	1233	3917	24		0,2383	0,7571	0,0046
Grassland	322	28	1287		0,1967	0,0171	0,7862
1991>1992
Forest	8185	2074	480		0,7622	0,1931	0,0447
Bog	117	4117	43		0,0274	0,9626	0,0101
Grassland	418	32	1428		0,2226	0,017	0,7604
1992>1993
Forest	7733	626	361		0,8868	0,0718	0,0414
Bog	1094	5050	79		0,1758	0,8115	0,0127
Grassland	552	122	1277		0,2829	0,0625	0,6545
1993>1994
Forest	8407	825	147		0,8964	0,088	0,0157
Bog	892	4866	40		0,1538	0,8393	0,0069
Grassland	820	155	742		0,4776	0,0903	0,4321
1994>1995
Forest	8923	722	474		0,8818	0,0714	0,0468
Bog	1044	4631	171		0,1786	0,7922	0,0293
Grassland	150	38	741		0,1615	0,0409	0,7976
1995>1996
Forest	7549	2369	199		0,7462	0,2342	0,0197
Bog	696	4654	41		0,1291	0,8633	0,0076
Grassland	437	129	820		0,3153	0,0931	0,5916
1996>1997
Forest	8210	303	169		0,9456	0,0349	0,0195
Bog	2571	4511	70		0,3595	0,6307	0,0098
Grassland	280	24	756		0,2642	0,0226	0,7132
1997>1998
Forest	8618	1878	565		0,7791	0,1698	0,0511
Bog	836	3922	80		0,1728	0,8107	0,0165
Grassland	177	145	673		0,1779	0,1457	0,6764
1998>1999
Forest	9175	273	183		0,9527	0,0283	0,019
Bog	3070	2681	194		0,5164	0,451	0,0326
Grassland	567	87	664		0,4302	0,066	0,5038
1999>2000
Forest	11158	1507	147		0,8709	0,1176	0,0115
Bog	112	2881	48		0,0368	0,9474	0,0158
Grassland	180	48	813		0,1729	0,0461	0,781
2000>2001
Forest	10689	594	167		0,9335	0,0519	0,0146
Bog	452	3942	42		0,1019	0,8886	0,0095
Grassland	175	21	812		0,1736	0,0208	0,8056
2001>2002
Forest	11046	92	178		0,9761	0,0081	0,0157
Bog	1226	3286	45		0,269	0,7211	0,0099
Grassland	301	7	713		0,2948	0,0069	0,6983
2002>2003
Forest	9462	2882	229		0,7526	0,2292	0,0182
Bog	303	3065	17		0,0895	0,9055	0,005
Grassland	223	74	639		0,2382	0,0791	0,6827
2003>2004
Forest	8979	766	243		0,899	0,0767	0,0243
Bog	2502	3438	81		0,4155	0,571	0,0135
Grassland	223	26	636		0,252	0,0294	0,7186
2004>2005
Forest	10380	1092	232		0,8869	0,0933	0,0198
Bog	884	3296	50		0,209	0,7792	0,0118
Grassland	181	60	719		0,1885	0,0625	0,749
2005>2006
Forest	10442	799	204		0,9124	0,0698	0,0178
Bog	406	3983	59		0,0913	0,8955	0,0133
Grassland	170	43	788		0,1698	0,043	0,7872
2006>2007
Forest	10428	373	217		0,9465	0,0339	0,0197
Bog	1194	3573	58		0,2475	0,7405	0,012
Grassland	152	4	895		0,1446	0,0038	0,8516
2007>2008
Forest	11347	382	45		0,9637	0,0324	0,0038
Bog	671	3276	3		0,1699	0,8294	0,0008
Grassland	480	23	667		0,4103	0,0197	0,5701
2008>2009
Forest	12223	121	154		0,978	0,0097	0,0123
Bog	1171	2499	11		0,3181	0,6789	0,003
Grassland	250	2	463		0,3497	0,0028	0,6476
2009>2010
Forest	11946	1345	353		0,8755	0,0986	0,0259
Bog	117	2502	3		0,0446	0,9542	0,0011
Grassland	93	3	532		0,1481	0,0048	0,8471
2010>2011
Forest	11208	752	196		0,922	0,0619	0,0161
Bog	220	3597	33		0,0571	0,9343	0,0086
Grassland	184	0	704		0,2072	0	0,7928
2011>2012
Forest	11408	73	131		0,9824	0,0063	0,0113
Bog	2036	2257	56		0,4682	0,519	0,0129
Grassland	252	48	633		0,2701	0,0514	0,6785
2012>2013
Forest	12591	751	354		0,9193	0,0548	0,0258
Bog	264	2080	34		0,111	0,8747	0,0143
Grassland	74	52	694		0,0902	0,0634	0,8463
2013>2014
Forest	12007	872	50		0,9287	0,0674	0,0039
Bog	140	2740	3		0,0486	0,9504	0,001
Grassland	395	53	634		0,3651	0,049	0,586
2014>2015
Forest	11835	346	361		0,9436	0,0276	0,0288
Bog	552	3068	45		0,1506	0,8371	0,0123
Grassland	56	9	622		0,0815	0,0131	0,9054
2015>2016
Forest	12182	209	52		0,979	0,0168	0,0042
Bog	1018	2396	9		0,2974	0,7	0,0026
Grassland	359	18	651		0,3492	0,0175	0,6333
2016>2017
Forest	12897	271	391		0,9512	0,02	0,0288
Bog	547	2038	38		0,2085	0,777	0,0145
Grassland	96	8	608		0,1348	0,0112	0,8539
2017>2018
Forest	11392	1913	235		0,8414	0,1413	0,0174
Bog	24	2203	90		0,0104	0,9508	0,0388
Grassland	194	70	773		0,1871	0,0675	0,7454
2018>2019
Forest	11321	200	89		0,9751	0,0172	0,0077
Bog	799	3322	65		0,1909	0,7936	0,0155
Grassland	319	116	663		0,2905	0,1056	0,6038
2019>2020
Forest	11673	324	442		0,9384	0,026	0,0355
Bog	618	2872	148		0,1699	0,7894	0,0407
Grassland	98	9	710		0,12	0,011	0,869
2020>2021
Forest	11570	675	144		0,9339	0,0545	0,0116
Bog	552	2571	82		0,1722	0,8022	0,0256
Grassland	625	152	523		0,4808	0,1169	0,4023
2021>2022
Forest	12174	185	388		0,955	0,0145	0,0304
Bog	1100	2157	141		0,3237	0,6348	0,0415
Grassland	178	36	535		0,2377	0,0481	0,7143
2022>2023
Forest	12182	1160	110		0,9056	0,0862	0,0082
Bog	39	2337	2		0,0164	0,9828	0,0008
Grassland	236	147	681		0,2218	0,1382	0,64
2023>2024
Forest	11716	7	734		0,9405	0,0006	0,0589
Bog	2059	1233	352		0,565	0,3384	0,0966
Grassland	31	0	762		0,0391	0	0,9609
