# Supplementary material for: Four decades of hydroclimate-driven change and ecological condition in a Baltic raised bog assessed with Landsat and RSEI
Source: Sci Rep. 2026 Mar 25;16:14912. doi: 10.1038/s41598-026-44890-x (PMC13168645; doi:10.1038/s41598-026-44890-x)
Supplement: Supplementary file 1 — Supplementary Material 1 [file 41598_2026_44890_MOESM1_ESM.zip › Supplementary Information (SI)/LandCoverChange_Izbica_1984_2024.xlsx]

## Sheet: Area_ha_pct_all_years
Land-cover area (ha) and share (%) by year
year	Forest_ha	Bog_ha	Grassland_ha	Forest_pct	Bog_pct	Grassland_pct
1984	461.842	327.874	91.7858	52.3926	37.195	10.4124
1985	376.268	373.059	132.175	42.6849	42.3208	14.9943
1986	440.657	334.812	106.032	49.9894	37.982	12.0285
1987	419.834	319.004	142.663	47.6272	36.1887	16.1841
1988	457.664	297.142	126.696	51.9187	33.7086	14.3727
1989	474.675	279.558	127.269	53.8484	31.7138	14.4377
1990	519.026	254.148	108.327	58.8798	28.8312	12.289
1991	477.179	289.368	114.955	54.1325	32.8267	13.0408
1992	450.515	305.804	125.183	51.1077	34.6913	14.2011
1993	431.159	350.521	99.8223	48.9118	39.7641	11.3241
1994	541.517	267.245	72.7394	61.4313	30.317	8.25176
1995	565.781	259.001	56.7198	64.1837	29.3818	6.43445
1996	588.374	233.642	59.4854	66.7468	26.5051	6.74819
1997	595.26	230.617	55.6244	67.528	26.1618	6.31018
1998	606.79	200.615	74.0969	68.8359	22.7583	8.40576
1999	603.242	203.067	75.1924	68.4335	23.0365	8.53004
2000	591.87	220.702	68.9299	67.1434	25.037	7.8196
2001	585.4	232.024	64.0774	66.4094	26.3215	7.26911
2002	604.653	220.442	56.4066	68.5936	25.0075	6.39892
2003	608.095	213.608	59.7986	68.984	24.2323	6.78372
2004	608.252	217.887	55.3628	69.0018	24.7177	6.28051
2005	592.287	224.72	64.4947	67.1906	25.4929	7.31646
2006	606.218	211.31	63.973	68.7711	23.9716	7.25728
2007	637.629	186.839	57.0332	72.3345	21.1955	6.47
2008	677.022	152.247	52.2324	76.8033	17.2713	5.92539
2009	660.744	172.178	48.5798	74.9566	19.5324	5.51103
2010	626.307	199.935	55.2588	71.05	22.6812	6.26871
2011	620.36	203.9	57.2418	70.3753	23.131	6.49367
2012	644.047	175.882	61.5727	73.0625	19.9526	6.98498
2013	649.16	171.761	60.5812	73.6425	19.485	6.8725
2014	637.629	185.848	58.0241	72.3344	21.0832	6.58242
2015	641.595	187.831	52.0754	72.7843	21.3081	5.90758
2016	671.179	157.256	53.0671	76.1404	17.8396	6.02007
2017	658.968	165.761	56.7723	74.7552	18.8044	6.4404
2018	638.829	182.718	59.9554	72.4705	20.728	6.80151
2019	636.273	184.752	60.477	72.1806	20.9588	6.86068
2020	662.988	162.838	55.6761	75.2112	18.4728	6.31605
2021	684.692	137.064	59.7458	77.6734	15.5489	6.77773
2022	669.143	151.986	60.3724	75.9094	17.2417	6.84881
2023	677.698	122.977	80.8263	76.88	13.9508	9.16916
2024	738.433	89.7928	53.2762	83.7698	10.1863	6.0438

## Sheet: Area_map_years
Land-cover area (ha) and share (%) for map years
year	Forest_ha	Bog_ha	Grassland_ha	Forest_pct	Bog_pct	Grassland_pct
1984	461.842	327.874	91.7858	0.523926	0.37195	0.104124
1990	519.026	254.148	108.327	0.588798	0.288312	0.12289
1995	565.781	259.001	56.7198	0.641837	0.293818	0.0643445
2000	591.87	220.702	68.9299	0.671434	0.25037	0.078196
2005	592.287	224.72	64.4947	0.671906	0.254929	0.0731646
2010	626.307	199.935	55.2588	0.7105	0.226812	0.0626871
2015	641.595	187.831	52.0754	0.727843	0.213081	0.0590758
2020	662.988	162.838	55.6761	0.752112	0.184728	0.0631605
2024	738.433	89.7928	53.2762	0.837698	0.101863	0.060438

## Sheet: Change_year_to_year
Year-to-year changes (absolute, relative, CAGR)
class	year_prev	year	area_ha_prev	area_ha	delta_ha	delta_pct	cagr_pct_yr
Forest	1984	1985	461.842	376.268	-85.574	-18.5289	-18.5289
Bog	1984	1985	327.874	373.059	45.1845	13.781	13.781
Grassland	1984	1985	91.7858	132.175	40.3895	44.0041	44.0041
Forest	1985	1986	376.268	440.657	64.3897	17.1127	17.1127
Bog	1985	1986	373.059	334.812	-38.2462	-10.2521	-10.2521
Grassland	1985	1986	132.175	106.032	-26.1435	-19.7794	-19.7794
Forest	1986	1987	440.657	419.834	-20.823	-4.72543	-4.72543
Bog	1986	1987	334.812	319.004	-15.8087	-4.72167	-4.72167
Grassland	1986	1987	106.032	142.663	36.6317	34.5479	34.5479
Forest	1987	1988	419.834	457.664	37.8294	9.01054	9.01054
Bog	1987	1988	319.004	297.142	-21.8616	-6.85309	-6.85309
Grassland	1987	1988	142.663	126.696	-15.9678	-11.1926	-11.1926
Forest	1988	1989	457.664	474.675	17.011	3.71691	3.71691
Bog	1988	1989	297.142	279.558	-17.5841	-5.91775	-5.91775
Grassland	1988	1989	126.696	127.269	0.573148	0.452381	0.452381
Forest	1989	1990	474.675	519.026	44.3515	9.34356	9.34356
Bog	1989	1990	279.558	254.148	-25.41	-9.08935	-9.08935
Grassland	1989	1990	127.269	108.327	-18.9415	-14.8831	-14.8831
Forest	1990	1991	519.026	477.179	-41.8478	-8.06274	-8.06274
Bog	1990	1991	254.148	289.368	35.2199	13.858	13.858
Grassland	1990	1991	108.327	114.955	6.62783	6.11833	6.11833
Forest	1991	1992	477.179	450.515	-26.6638	-5.58781	-5.58781
Bog	1991	1992	289.368	305.804	16.4364	5.68011	5.68011
Grassland	1991	1992	114.955	125.183	10.2274	8.89687	8.89687
Forest	1992	1993	450.515	431.159	-19.3562	-4.29647	-4.29647
Bog	1992	1993	305.804	350.521	44.7165	14.6226	14.6226
Grassland	1992	1993	125.183	99.8223	-25.3602	-20.2586	-20.2586
Forest	1993	1994	431.159	541.517	110.359	25.5959	25.5959
Bog	1993	1994	350.521	267.245	-83.276	-23.7578	-23.7578
Grassland	1993	1994	99.8223	72.7394	-27.0829	-27.1311	-27.1311
Forest	1994	1995	541.517	565.781	24.2632	4.48059	4.48059
Bog	1994	1995	267.245	259.001	-8.24361	-3.08467	-3.08467
Grassland	1994	1995	72.7394	56.7198	-16.0196	-22.0233	-22.0233
Forest	1995	1996	565.781	588.374	22.593	3.99325	3.99325
Bog	1995	1996	259.001	233.642	-25.3586	-9.79093	-9.79093
Grassland	1995	1996	56.7198	59.4854	2.7656	4.8759	4.8759
Forest	1996	1997	588.374	595.26	6.88646	1.17042	1.17042
Bog	1996	1997	233.642	230.617	-3.02543	-1.2949	-1.2949
Grassland	1996	1997	59.4854	55.6244	-3.86103	-6.49072	-6.49072
Forest	1997	1998	595.26	606.79	11.5296	1.9369	1.9369
Bog	1997	1998	230.617	200.615	-30.0022	-13.0095	-13.0095
Grassland	1997	1998	55.6244	74.0969	18.4726	33.2095	33.2095
Forest	1998	1999	606.79	603.242	-3.54748	-0.584631	-0.584631
Bog	1998	1999	200.615	203.067	2.45201	1.22225	1.22225
Grassland	1998	1999	74.0969	75.1924	1.09547	1.47843	1.47843
Forest	1999	2000	603.242	591.87	-11.3725	-1.88523	-1.88523
Bog	1999	2000	203.067	220.702	17.635	8.68434	8.68434
Grassland	1999	2000	75.1924	68.9299	-6.26252	-8.32866	-8.32866
Forest	2000	2001	591.87	585.4	-6.46999	-1.09314	-1.09314
Bog	2000	2001	220.702	232.024	11.3225	5.13023	5.13023
Grassland	2000	2001	68.9299	64.0774	-4.85254	-7.03982	-7.03982
Forest	2001	2002	585.4	604.653	19.2537	3.28898	3.28898
Bog	2001	2002	232.024	220.442	-11.5829	-4.99211	-4.99211
Grassland	2001	2002	64.0774	56.4066	-7.67074	-11.9711	-11.9711
Forest	2002	2003	604.653	608.095	3.44144	0.56916	0.56916
Bog	2002	2003	220.442	213.608	-6.8334	-3.09987	-3.09987
Grassland	2002	2003	56.4066	59.7986	3.39196	6.01341	6.01341
Forest	2003	2004	608.095	608.252	0.157187	0.0258491	0.0258491
Bog	2003	2004	213.608	217.887	4.27858	2.003	2.003
Grassland	2003	2004	59.7986	55.3628	-4.43577	-7.41785	-7.41785
Forest	2004	2005	608.252	592.287	-15.9656	-2.62483	-2.62483
Bog	2004	2005	217.887	224.72	6.83367	3.13634	3.13634
Grassland	2004	2005	55.3628	64.4947	9.1319	16.4947	16.4947
Forest	2005	2006	592.287	606.218	13.9316	2.35218	2.35218
Bog	2005	2006	224.72	211.31	-13.41	-5.96741	-5.96741
Grassland	2005	2006	64.4947	63.973	-0.521664	-0.808848	-0.808848
Forest	2006	2007	606.218	637.629	31.4113	5.18152	5.18152
Bog	2006	2007	211.31	186.839	-24.4715	-11.5808	-11.5808
Grassland	2006	2007	63.973	57.0332	-6.93986	-10.8481	-10.8481
Forest	2007	2008	637.629	677.022	39.3929	6.17802	6.17802
Bog	2007	2008	186.839	152.247	-34.5921	-18.5144	-18.5144
Grassland	2007	2008	57.0332	52.2324	-4.80076	-8.41749	-8.41749
Forest	2008	2009	677.022	660.744	-16.2786	-2.40444	-2.40444
Bog	2008	2009	152.247	172.178	19.9312	13.0914	13.0914
Grassland	2008	2009	52.2324	48.5798	-3.65261	-6.99299	-6.99299
Forest	2009	2010	660.744	626.307	-34.4364	-5.21177	-5.21177
Bog	2009	2010	172.178	199.935	27.7574	16.1214	16.1214
Grassland	2009	2010	48.5798	55.2588	6.679	13.7485	13.7485
Forest	2010	2011	626.307	620.36	-5.9478	-0.949662	-0.949662
Bog	2010	2011	199.935	203.9	3.9648	1.98304	1.98304
Grassland	2010	2011	55.2588	57.2418	1.98301	3.58858	3.58858
Forest	2011	2012	620.36	644.047	23.6872	3.8183	3.8183
Bog	2011	2012	203.9	175.882	-28.0181	-13.7411	-13.7411
Grassland	2011	2012	57.2418	61.5727	4.3309	7.56597	7.56597
Forest	2012	2013	644.047	649.16	5.11313	0.793907	0.793907
Bog	2012	2013	175.882	171.761	-4.12163	-2.34341	-2.34341
Grassland	2012	2013	61.5727	60.5812	-0.991497	-1.61029	-1.61029
Forest	2013	2014	649.16	637.629	-11.5309	-1.77627	-1.77627
Bog	2013	2014	171.761	185.848	14.0879	8.20208	8.20208
Grassland	2013	2014	60.5812	58.0241	-2.55707	-4.2209	-4.2209
Forest	2014	2015	637.629	641.595	3.96585	0.621968	0.621968
Bog	2014	2015	185.848	187.831	1.98288	1.06693	1.06693
Grassland	2014	2015	58.0241	52.0754	-5.94872	-10.2522	-10.2522
Forest	2015	2016	641.595	671.179	29.5836	4.61095	4.61095
Bog	2015	2016	187.831	157.256	-30.5753	-16.2781	-16.2781
Grassland	2015	2016	52.0754	53.0671	0.991633	1.90422	1.90422
Forest	2016	2017	671.179	658.968	-12.2103	-1.81924	-1.81924
Bog	2016	2017	157.256	165.761	8.50512	5.40846	5.40846
Grassland	2016	2017	53.0671	56.7723	3.7052	6.98212	6.98212
Forest	2017	2018	658.968	638.829	-20.1395	-3.05622	-3.05622
Bog	2017	2018	165.761	182.718	16.9563	10.2294	10.2294
Grassland	2017	2018	56.7723	59.9554	3.18316	5.60689	5.60689
Forest	2018	2019	638.829	636.273	-2.55585	-0.400084	-0.400084
Bog	2018	2019	182.718	184.752	2.03429	1.11335	1.11335
Grassland	2018	2019	59.9554	60.477	0.521564	0.86992	0.86992
Forest	2019	2020	636.273	662.988	26.7149	4.19865	4.19865
Bog	2019	2020	184.752	162.838	-21.914	-11.8613	-11.8613
Grassland	2019	2020	60.477	55.6761	-4.80086	-7.93832	-7.93832
Forest	2020	2021	662.988	684.692	21.7045	3.27374	3.27374
Bog	2020	2021	162.838	137.064	-25.7742	-15.8281	-15.8281
Grassland	2020	2021	55.6761	59.7458	4.06967	7.30954	7.30954
Forest	2021	2022	684.692	669.143	-15.5492	-2.27098	-2.27098
Bog	2021	2022	137.064	151.986	14.9227	10.8874	10.8874
Grassland	2021	2022	59.7458	60.3724	0.626577	1.04874	1.04874
Forest	2022	2023	669.143	677.698	8.55538	1.27856	1.27856
Bog	2022	2023	151.986	122.977	-29.0093	-19.0868	-19.0868
Grassland	2022	2023	60.3724	80.8263	20.4539	33.8796	33.8796
Forest	2023	2024	677.698	738.433	60.7342	8.96183	8.96183
Bog	2023	2024	122.977	89.7928	-33.1841	-26.984	-26.984
Grassland	2023	2024	80.8263	53.2762	-27.5501	-34.0856	-34.0856

## Sheet: Change_1984_2024
Net change between start and end of the series
class	year_start	area_ha_start	year_end	area_ha_end	delta_ha	delta_pct	cagr_pct_yr
Forest	1984	461.842	2024	738.433	276.591	59.8887	1.18018
Bog	1984	327.874	2024	89.7928	-238.081	-72.6136	-3.18596
Grassland	1984	91.7858	2024	53.2762	-38.5096	-41.9559	-1.35071
