# Supplementary material for: Four decades of hydroclimate-driven change and ecological condition in a Baltic raised bog assessed with Landsat and RSEI
Source: Sci Rep. 2026 Mar 25;16:14912. doi: 10.1038/s41598-026-44890-x (PMC13168645; doi:10.1038/s41598-026-44890-x)
Supplement: Supplementary file 1 — Supplementary Material 1 [file 41598_2026_44890_MOESM1_ESM.zip › Supplementary Information (SI)/PCA_loadings_variance_ROI_rolling5yr_1984_2024.xlsx]

## Sheet: PCA_loadings_variance_ROI_rolli
system:index	Indicator	PC1	PC2	PC3	PC4	pca_pixels	row_type	table	win_end	win_start	year	.geo
0_2_1_0	NDVI	0.648288	0.341653	0.617162	0.286541	16213	loading	pca	1986-12-31	1982-01-01	1984	{"type":"MultiPoint","coordinates":[]}
0_2_1_1	WET	0.599712	0.32136	-0.659054	-0.320501	16213	loading	pca	1986-12-31	1982-01-01	1984	{"type":"MultiPoint","coordinates":[]}
0_2_1_2	NDBSI	0.335585	-0.618303	-0.307668	0.640643	16213	loading	pca	1986-12-31	1982-01-01	1984	{"type":"MultiPoint","coordinates":[]}
0_2_1_3	LST	0.327796	-0.630636	0.300164	-0.636199	16213	loading	pca	1986-12-31	1982-01-01	1984	{"type":"MultiPoint","coordinates":[]}
0_2_2_0	Eigenvalue	1.05699	0.111093	0.0122729	0.00409755	16213	eigenvalue	pca	1986-12-31	1982-01-01	1984	{"type":"MultiPoint","coordinates":[]}
0_2_2_1	Eigenvalue [%]	89.2386	9.37925	1.03616	0.345943	16213	eigenvalue_pct	pca	1986-12-31	1982-01-01	1984	{"type":"MultiPoint","coordinates":[]}
1_2_1_0	NDVI	0.631315	0.381225	0.611065	0.287591	16213	loading	pca	1987-12-31	1983-01-01	1985	{"type":"MultiPoint","coordinates":[]}
1_2_1_1	WET	0.589279	0.329167	-0.684275	-0.275985	16213	loading	pca	1987-12-31	1983-01-01	1985	{"type":"MultiPoint","coordinates":[]}
1_2_1_2	NDBSI	0.341006	-0.624209	-0.268593	0.649566	16213	loading	pca	1987-12-31	1983-01-01	1985	{"type":"MultiPoint","coordinates":[]}
1_2_1_3	LST	0.371358	-0.597227	0.293642	-0.647447	16213	loading	pca	1987-12-31	1983-01-01	1985	{"type":"MultiPoint","coordinates":[]}
1_2_2_0	Eigenvalue	1.08199	0.108654	0.0127203	0.00360729	16213	eigenvalue	pca	1987-12-31	1983-01-01	1985	{"type":"MultiPoint","coordinates":[]}
1_2_2_1	Eigenvalue [%]	89.645	9.00224	1.0539	0.298871	16213	eigenvalue_pct	pca	1987-12-31	1983-01-01	1985	{"type":"MultiPoint","coordinates":[]}
2_2_1_0	NDVI	0.638002	0.384884	0.618708	0.249036	16213	loading	pca	1988-12-31	1984-01-01	1986	{"type":"MultiPoint","coordinates":[]}
2_2_1_1	WET	0.547879	0.380816	-0.704399	-0.242135	16213	loading	pca	1988-12-31	1984-01-01	1986	{"type":"MultiPoint","coordinates":[]}
2_2_1_2	NDBSI	0.378823	-0.621469	-0.25953	0.634755	16213	loading	pca	1988-12-31	1984-01-01	1986	{"type":"MultiPoint","coordinates":[]}
2_2_1_3	LST	0.386362	-0.566233	0.23166	-0.690244	16213	loading	pca	1988-12-31	1984-01-01	1986	{"type":"MultiPoint","coordinates":[]}
2_2_2_0	Eigenvalue	1.06364	0.117555	0.0149288	0.00467534	16213	eigenvalue	pca	1988-12-31	1984-01-01	1986	{"type":"MultiPoint","coordinates":[]}
2_2_2_1	Eigenvalue [%]	88.5777	9.78969	1.24324	0.389351	16213	eigenvalue_pct	pca	1988-12-31	1984-01-01	1986	{"type":"MultiPoint","coordinates":[]}
3_2_1_0	NDVI	0.616784	0.432154	0.590685	0.289675	16213	loading	pca	1989-12-31	1985-01-01	1987	{"type":"MultiPoint","coordinates":[]}
3_2_1_1	WET	0.554292	0.354691	-0.685388	-0.311765	16213	loading	pca	1989-12-31	1985-01-01	1987	{"type":"MultiPoint","coordinates":[]}
3_2_1_2	NDBSI	0.382534	-0.586001	-0.2907	0.652506	16213	loading	pca	1989-12-31	1985-01-01	1987	{"type":"MultiPoint","coordinates":[]}
3_2_1_3	LST	0.407438	-0.586549	0.311171	-0.626999	16213	loading	pca	1989-12-31	1985-01-01	1987	{"type":"MultiPoint","coordinates":[]}
3_2_2_0	Eigenvalue	1.12638	0.116301	0.016531	0.00680307	16213	eigenvalue	pca	1989-12-31	1985-01-01	1987	{"type":"MultiPoint","coordinates":[]}
3_2_2_1	Eigenvalue [%]	88.9705	9.18637	1.30575	0.537359	16213	eigenvalue_pct	pca	1989-12-31	1985-01-01	1987	{"type":"MultiPoint","coordinates":[]}
4_2_1_0	NDVI	0.592096	0.491033	0.606234	0.201962	16213	loading	pca	1990-12-31	1986-01-01	1988	{"type":"MultiPoint","coordinates":[]}
4_2_1_1	WET	0.594507	0.268161	-0.731117	-0.200298	16213	loading	pca	1990-12-31	1986-01-01	1988	{"type":"MultiPoint","coordinates":[]}
4_2_1_2	NDBSI	0.398964	-0.639564	-0.0885429	0.651111	16213	loading	pca	1990-12-31	1986-01-01	1988	{"type":"MultiPoint","coordinates":[]}
4_2_1_3	LST	0.369881	-0.527194	0.300179	-0.703667	16213	loading	pca	1990-12-31	1986-01-01	1988	{"type":"MultiPoint","coordinates":[]}
4_2_2_0	Eigenvalue	1.10905	0.0982277	0.015895	0.0061925	16213	eigenvalue	pca	1990-12-31	1986-01-01	1988	{"type":"MultiPoint","coordinates":[]}
4_2_2_1	Eigenvalue [%]	90.2132	7.99014	1.29295	0.503717	16213	eigenvalue_pct	pca	1990-12-31	1986-01-01	1988	{"type":"MultiPoint","coordinates":[]}
5_2_1_0	NDVI	0.605768	-0.523811	-0.577025	0.160343	16213	loading	pca	1991-12-31	1987-01-01	1989	{"type":"MultiPoint","coordinates":[]}
5_2_1_1	WET	0.584292	-0.213297	0.773867	-0.119319	16213	loading	pca	1991-12-31	1987-01-01	1989	{"type":"MultiPoint","coordinates":[]}
5_2_1_2	NDBSI	0.387436	0.658333	-0.0115828	0.645257	16213	loading	pca	1991-12-31	1987-01-01	1989	{"type":"MultiPoint","coordinates":[]}
5_2_1_3	LST	0.37622	0.496713	-0.260841	-0.737358	16213	loading	pca	1991-12-31	1987-01-01	1989	{"type":"MultiPoint","coordinates":[]}
5_2_2_0	Eigenvalue	1.06256	0.0815005	0.016693	0.00602107	16213	eigenvalue	pca	1991-12-31	1987-01-01	1989	{"type":"MultiPoint","coordinates":[]}
5_2_2_1	Eigenvalue [%]	91.0681	6.98513	1.4307	0.516045	16213	eigenvalue_pct	pca	1991-12-31	1987-01-01	1989	{"type":"MultiPoint","coordinates":[]}
6_2_1_0	NDVI	0.623176	0.486759	0.600587	0.118371	16213	loading	pca	1992-12-31	1988-01-01	1990	{"type":"MultiPoint","coordinates":[]}
6_2_1_1	WET	0.600934	0.193062	-0.775258	-0.0241014	16213	loading	pca	1992-12-31	1988-01-01	1990	{"type":"MultiPoint","coordinates":[]}
6_2_1_2	NDBSI	0.371779	-0.725703	0.0896796	0.57192	16213	loading	pca	1992-12-31	1988-01-01	1990	{"type":"MultiPoint","coordinates":[]}
6_2_1_3	LST	0.335127	-0.446259	0.173863	-0.811366	16213	loading	pca	1992-12-31	1988-01-01	1990	{"type":"MultiPoint","coordinates":[]}
6_2_2_0	Eigenvalue	1.07191	0.0863512	0.0147342	0.00574404	16213	eigenvalue	pca	1992-12-31	1988-01-01	1990	{"type":"MultiPoint","coordinates":[]}
6_2_2_1	Eigenvalue [%]	90.9369	7.32575	1.25	0.487306	16213	eigenvalue_pct	pca	1992-12-31	1988-01-01	1990	{"type":"MultiPoint","coordinates":[]}
7_2_1_0	NDVI	0.628229	0.483581	0.606339	0.0618988	16213	loading	pca	1993-12-31	1989-01-01	1991	{"type":"MultiPoint","coordinates":[]}
7_2_1_1	WET	0.624893	0.145965	-0.766507	0.0258746	16213	loading	pca	1993-12-31	1989-01-01	1991	{"type":"MultiPoint","coordinates":[]}
7_2_1_2	NDBSI	0.341506	-0.720008	0.160958	0.582284	16213	loading	pca	1993-12-31	1989-01-01	1991	{"type":"MultiPoint","coordinates":[]}
7_2_1_3	LST	0.313386	-0.475849	0.137522	-0.810213	16213	loading	pca	1993-12-31	1989-01-01	1991	{"type":"MultiPoint","coordinates":[]}
7_2_2_0	Eigenvalue	1.08632	0.0778569	0.0130651	0.00547083	16213	eigenvalue	pca	1993-12-31	1989-01-01	1991	{"type":"MultiPoint","coordinates":[]}
7_2_2_1	Eigenvalue [%]	91.8499	6.58289	1.10467	0.462565	16213	eigenvalue_pct	pca	1993-12-31	1989-01-01	1991	{"type":"MultiPoint","coordinates":[]}
8_2_1_0	NDVI	0.612412	0.493279	0.616792	0.0345593	16213	loading	pca	1994-12-31	1990-01-01	1992	{"type":"MultiPoint","coordinates":[]}
8_2_1_1	WET	0.637468	0.142116	-0.751721	0.0913965	16213	loading	pca	1994-12-31	1990-01-01	1992	{"type":"MultiPoint","coordinates":[]}
8_2_1_2	NDBSI	0.33469	-0.724254	0.215359	0.563081	16213	loading	pca	1994-12-31	1990-01-01	1992	{"type":"MultiPoint","coordinates":[]}
8_2_1_3	LST	0.326448	-0.460364	0.0900258	-0.820605	16213	loading	pca	1994-12-31	1990-01-01	1992	{"type":"MultiPoint","coordinates":[]}
8_2_2_0	Eigenvalue	1.12139	0.0771854	0.0109113	0.00544661	16213	eigenvalue	pca	1994-12-31	1990-01-01	1992	{"type":"MultiPoint","coordinates":[]}
8_2_2_1	Eigenvalue [%]	92.3005	6.35308	0.898102	0.448307	16213	eigenvalue_pct	pca	1994-12-31	1990-01-01	1992	{"type":"MultiPoint","coordinates":[]}
9_2_1_0	NDVI	0.647811	0.421488	0.629709	0.0784586	16213	loading	pca	1995-12-31	1991-01-01	1993	{"type":"MultiPoint","coordinates":[]}
9_2_1_1	WET	0.647949	0.119943	-0.751325	0.0358637	16213	loading	pca	1995-12-31	1991-01-01	1993	{"type":"MultiPoint","coordinates":[]}
9_2_1_2	NDBSI	0.28189	-0.760645	0.148669	0.565557	16213	loading	pca	1995-12-31	1991-01-01	1993	{"type":"MultiPoint","coordinates":[]}
9_2_1_3	LST	0.284679	-0.478938	0.1299	-0.820185	16213	loading	pca	1995-12-31	1991-01-01	1993	{"type":"MultiPoint","coordinates":[]}
9_2_2_0	Eigenvalue	1.17698	0.0648383	0.00845212	0.00507095	16213	eigenvalue	pca	1995-12-31	1991-01-01	1993	{"type":"MultiPoint","coordinates":[]}
9_2_2_1	Eigenvalue [%]	93.7578	5.16498	0.673291	0.403948	16213	eigenvalue_pct	pca	1995-12-31	1991-01-01	1993	{"type":"MultiPoint","coordinates":[]}
10_2_1_0	NDVI	0.61982	0.4442	0.58488	0.276449	16213	loading	pca	1996-12-31	1992-01-01	1994	{"type":"MultiPoint","coordinates":[]}
10_2_1_1	WET	0.660373	0.146225	-0.693245	-0.248871	16213	loading	pca	1996-12-31	1992-01-01	1994	{"type":"MultiPoint","coordinates":[]}
10_2_1_2	NDBSI	0.326021	-0.744074	-0.0548048	0.580569	16213	loading	pca	1996-12-31	1992-01-01	1994	{"type":"MultiPoint","coordinates":[]}
10_2_1_3	LST	0.270999	-0.477135	0.417519	-0.724278	16213	loading	pca	1996-12-31	1992-01-01	1994	{"type":"MultiPoint","coordinates":[]}
10_2_2_0	Eigenvalue	1.14883	0.0749178	0.00826338	0.00575169	16213	eigenvalue	pca	1996-12-31	1992-01-01	1994	{"type":"MultiPoint","coordinates":[]}
10_2_2_1	Eigenvalue [%]	92.815	6.05269	0.667607	0.464685	16213	eigenvalue_pct	pca	1996-12-31	1992-01-01	1994	{"type":"MultiPoint","coordinates":[]}
11_2_1_0	NDVI	0.649789	0.403363	0.550519	0.334665	16213	loading	pca	1997-12-31	1993-01-01	1995	{"type":"MultiPoint","coordinates":[]}
11_2_1_1	WET	0.657254	0.119225	-0.681753	-0.298355	16213	loading	pca	1997-12-31	1993-01-01	1995	{"type":"MultiPoint","coordinates":[]}
11_2_1_2	NDBSI	0.268006	-0.745081	-0.132815	0.596144	16213	loading	pca	1997-12-31	1993-01-01	1995	{"type":"MultiPoint","coordinates":[]}
11_2_1_3	LST	0.271965	-0.517627	0.463143	-0.66603	16213	loading	pca	1997-12-31	1993-01-01	1995	{"type":"MultiPoint","coordinates":[]}
11_2_2_0	Eigenvalue	1.1594	0.0761211	0.00833095	0.00488444	16213	eigenvalue	pca	1997-12-31	1993-01-01	1995	{"type":"MultiPoint","coordinates":[]}
11_2_2_1	Eigenvalue [%]	92.8458	6.09587	0.667152	0.391152	16213	eigenvalue_pct	pca	1997-12-31	1993-01-01	1995	{"type":"MultiPoint","coordinates":[]}
12_2_1_0	NDVI	0.639968	0.42422	0.568097	0.296218	16213	loading	pca	1998-12-31	1994-01-01	1996	{"type":"MultiPoint","coordinates":[]}
12_2_1_1	WET	0.647791	0.14284	-0.703681	-0.25455	16213	loading	pca	1998-12-31	1994-01-01	1996	{"type":"MultiPoint","coordinates":[]}
12_2_1_2	NDBSI	0.285952	-0.720923	-0.108084	0.621948	16213	loading	pca	1998-12-31	1994-01-01	1996	{"type":"MultiPoint","coordinates":[]}
12_2_1_3	LST	0.298394	-0.52906	0.412816	-0.678705	16213	loading	pca	1998-12-31	1994-01-01	1996	{"type":"MultiPoint","coordinates":[]}
12_2_2_0	Eigenvalue	1.15209	0.0780641	0.00863427	0.00475034	16213	eigenvalue	pca	1998-12-31	1994-01-01	1996	{"type":"MultiPoint","coordinates":[]}
12_2_2_1	Eigenvalue [%]	92.6461	6.27757	0.69433	0.382001	16213	eigenvalue_pct	pca	1998-12-31	1994-01-01	1996	{"type":"MultiPoint","coordinates":[]}
13_2_1_0	NDVI	0.686359	0.35496	0.600887	0.204572	16213	loading	pca	1999-12-31	1995-01-01	1997	{"type":"MultiPoint","coordinates":[]}
13_2_1_1	WET	0.607496	0.1854	-0.763367	-0.117673	16213	loading	pca	1999-12-31	1995-01-01	1997	{"type":"MultiPoint","coordinates":[]}
13_2_1_2	NDBSI	0.225625	-0.67927	-0.0921293	0.692241	16213	loading	pca	1999-12-31	1995-01-01	1997	{"type":"MultiPoint","coordinates":[]}
13_2_1_3	LST	0.330081	-0.614998	0.218445	-0.681986	16213	loading	pca	1999-12-31	1995-01-01	1997	{"type":"MultiPoint","coordinates":[]}
13_2_2_0	Eigenvalue	1.16369	0.0743794	0.00925519	0.00585782	16213	eigenvalue	pca	1999-12-31	1995-01-01	1997	{"type":"MultiPoint","coordinates":[]}
13_2_2_1	Eigenvalue [%]	92.8588	5.93523	0.738534	0.467434	16213	eigenvalue_pct	pca	1999-12-31	1995-01-01	1997	{"type":"MultiPoint","coordinates":[]}
14_2_1_0	NDVI	0.678858	0.329718	0.655336	-0.03117	16213	loading	pca	2000-12-31	1996-01-01	1998	{"type":"MultiPoint","coordinates":[]}
14_2_1_1	WET	0.590192	0.264343	-0.73461	0.205289	16213	loading	pca	2000-12-31	1996-01-01	1998	{"type":"MultiPoint","coordinates":[]}
14_2_1_2	NDBSI	0.205761	-0.635007	0.141117	0.731105	16213	loading	pca	2000-12-31	1996-01-01	1998	{"type":"MultiPoint","coordinates":[]}
14_2_1_3	LST	0.38534	-0.646665	-0.104728	-0.6499	16213	loading	pca	2000-12-31	1996-01-01	1998	{"type":"MultiPoint","coordinates":[]}
14_2_2_0	Eigenvalue	1.25285	0.0736984	0.00854454	0.00692898	16213	eigenvalue	pca	2000-12-31	1996-01-01	1998	{"type":"MultiPoint","coordinates":[]}
14_2_2_1	Eigenvalue [%]	93.3554	5.49158	0.636689	0.516308	16213	eigenvalue_pct	pca	2000-12-31	1996-01-01	1998	{"type":"MultiPoint","coordinates":[]}
15_2_1_0	NDVI	0.639351	0.430985	0.632331	0.0750978	16213	loading	pca	2001-12-31	1997-01-01	1999	{"type":"MultiPoint","coordinates":[]}
15_2_1_1	WET	0.591243	0.232676	-0.76701	0.0893866	16213	loading	pca	2001-12-31	1997-01-01	1999	{"type":"MultiPoint","coordinates":[]}
15_2_1_2	NDBSI	0.25468	-0.633938	0.088485	0.724867	16213	loading	pca	2001-12-31	1997-01-01	1999	{"type":"MultiPoint","coordinates":[]}
15_2_1_3	LST	0.420477	-0.598529	0.0634328	-0.678925	16213	loading	pca	2001-12-31	1997-01-01	1999	{"type":"MultiPoint","coordinates":[]}
15_2_2_0	Eigenvalue	1.27013	0.0983582	0.0101816	0.00743665	16213	eigenvalue	pca	2001-12-31	1997-01-01	1999	{"type":"MultiPoint","coordinates":[]}
15_2_2_1	Eigenvalue [%]	91.6329	7.096	0.734544	0.536513	16213	eigenvalue_pct	pca	2001-12-31	1997-01-01	1999	{"type":"MultiPoint","coordinates":[]}
16_2_1_0	NDVI	0.629252	0.438659	0.64068	0.0339068	16213	loading	pca	2002-12-31	1998-01-01	2000	{"type":"MultiPoint","coordinates":[]}
16_2_1_1	WET	0.58365	0.261255	-0.758698	0.124401	16213	loading	pca	2002-12-31	1998-01-01	2000	{"type":"MultiPoint","coordinates":[]}
16_2_1_2	NDBSI	0.268849	-0.612362	0.116356	0.734298	16213	loading	pca	2002-12-31	1998-01-01	2000	{"type":"MultiPoint","coordinates":[]}
16_2_1_3	LST	0.437167	-0.603603	0.0191758	-0.666469	16213	loading	pca	2002-12-31	1998-01-01	2000	{"type":"MultiPoint","coordinates":[]}
16_2_2_0	Eigenvalue	1.21785	0.0981626	0.0124757	0.00459398	16213	eigenvalue	pca	2002-12-31	1998-01-01	2000	{"type":"MultiPoint","coordinates":[]}
16_2_2_1	Eigenvalue [%]	91.3559	7.36361	0.935856	0.344615	16213	eigenvalue_pct	pca	2002-12-31	1998-01-01	2000	{"type":"MultiPoint","coordinates":[]}
17_2_1_0	NDVI	0.634255	0.436298	0.637827	-0.0232509	16213	loading	pca	2003-12-31	1999-01-01	2001	{"type":"MultiPoint","coordinates":[]}
17_2_1_1	WET	0.58825	0.251452	-0.750998	0.163513	16213	loading	pca	2003-12-31	1999-01-01	2001	{"type":"MultiPoint","coordinates":[]}
17_2_1_2	NDBSI	0.285135	-0.62349	0.168768	0.70815	16213	loading	pca	2003-12-31	1999-01-01	2001	{"type":"MultiPoint","coordinates":[]}
17_2_1_3	LST	0.412772	-0.59806	-0.026389	-0.686474	16213	loading	pca	2003-12-31	1999-01-01	2001	{"type":"MultiPoint","coordinates":[]}
17_2_2_0	Eigenvalue	1.20012	0.0951863	0.0131045	0.00414408	16213	eigenvalue	pca	2003-12-31	1999-01-01	2001	{"type":"MultiPoint","coordinates":[]}
17_2_2_1	Eigenvalue [%]	91.4339	7.25196	0.998395	0.315725	16213	eigenvalue_pct	pca	2003-12-31	1999-01-01	2001	{"type":"MultiPoint","coordinates":[]}
18_2_1_0	NDVI	0.623083	0.425112	0.654544	0.0511881	16213	loading	pca	2004-12-31	2000-01-01	2002	{"type":"MultiPoint","coordinates":[]}
18_2_1_1	WET	0.605134	0.245848	-0.745913	0.130329	16213	loading	pca	2004-12-31	2000-01-01	2002	{"type":"MultiPoint","coordinates":[]}
18_2_1_2	NDBSI	0.26439	-0.656093	0.11996	0.696598	16213	loading	pca	2004-12-31	2000-01-01	2002	{"type":"MultiPoint","coordinates":[]}
18_2_1_3	LST	0.419141	-0.573044	0.0282153	-0.703665	16213	loading	pca	2004-12-31	2000-01-01	2002	{"type":"MultiPoint","coordinates":[]}
18_2_2_0	Eigenvalue	1.2487	0.0978621	0.0124043	0.00588778	16213	eigenvalue	pca	2004-12-31	2000-01-01	2002	{"type":"MultiPoint","coordinates":[]}
18_2_2_1	Eigenvalue [%]	91.4897	7.17013	0.908832	0.431384	16213	eigenvalue_pct	pca	2004-12-31	2000-01-01	2002	{"type":"MultiPoint","coordinates":[]}
19_2_1_0	NDVI	0.644754	0.413113	0.641619	-0.044221	16213	loading	pca	2005-12-31	2001-01-01	2003	{"type":"MultiPoint","coordinates":[]}
19_2_1_1	WET	0.583228	0.26956	-0.748248	0.16525	16213	loading	pca	2005-12-31	2001-01-01	2003	{"type":"MultiPoint","coordinates":[]}
19_2_1_2	NDBSI	0.294462	-0.629423	0.157716	0.701601	16213	loading	pca	2005-12-31	2001-01-01	2003	{"type":"MultiPoint","coordinates":[]}
19_2_1_3	LST	0.396775	-0.600417	-0.0598028	-0.691732	16213	loading	pca	2005-12-31	2001-01-01	2003	{"type":"MultiPoint","coordinates":[]}
19_2_2_0	Eigenvalue	1.1909	0.0919988	0.013475	0.00718144	16213	eigenvalue	pca	2005-12-31	2001-01-01	2003	{"type":"MultiPoint","coordinates":[]}
19_2_2_1	Eigenvalue [%]	91.3578	7.05756	1.03371	0.550914	16213	eigenvalue_pct	pca	2005-12-31	2001-01-01	2003	{"type":"MultiPoint","coordinates":[]}
20_2_1_0	NDVI	0.643255	0.392704	0.650503	-0.0940833	16213	loading	pca	2006-12-31	2002-01-01	2004	{"type":"MultiPoint","coordinates":[]}
20_2_1_1	WET	0.609464	0.245755	-0.717731	0.230264	16213	loading	pca	2006-12-31	2002-01-01	2004	{"type":"MultiPoint","coordinates":[]}
20_2_1_2	NDBSI	0.266946	-0.645224	0.223885	0.679928	16213	loading	pca	2006-12-31	2002-01-01	2004	{"type":"MultiPoint","coordinates":[]}
20_2_1_3	LST	0.378836	-0.607514	-0.10763	-0.689801	16213	loading	pca	2006-12-31	2002-01-01	2004	{"type":"MultiPoint","coordinates":[]}
20_2_2_0	Eigenvalue	1.15746	0.0859954	0.0116375	0.00641536	16213	eigenvalue	pca	2006-12-31	2002-01-01	2004	{"type":"MultiPoint","coordinates":[]}
20_2_2_1	Eigenvalue [%]	91.752	6.81689	0.922511	0.508548	16213	eigenvalue_pct	pca	2006-12-31	2002-01-01	2004	{"type":"MultiPoint","coordinates":[]}
21_2_1_0	NDVI	0.657976	0.340623	0.670736	0.0340182	16213	loading	pca	2007-12-31	2003-01-01	2005	{"type":"MultiPoint","coordinates":[]}
21_2_1_1	WET	0.610072	0.264331	-0.738414	0.112633	16213	loading	pca	2007-12-31	2003-01-01	2005	{"type":"MultiPoint","coordinates":[]}
21_2_1_2	NDBSI	0.252311	-0.68607	0.0664548	0.67914	16213	loading	pca	2007-12-31	2003-01-01	2005	{"type":"MultiPoint","coordinates":[]}
21_2_1_3	LST	0.362243	-0.586014	-0.0210075	-0.724518	16213	loading	pca	2007-12-31	2003-01-01	2005	{"type":"MultiPoint","coordinates":[]}
21_2_2_0	Eigenvalue	1.14235	0.0787808	0.0117718	0.00841746	16213	eigenvalue	pca	2007-12-31	2003-01-01	2005	{"type":"MultiPoint","coordinates":[]}
21_2_2_1	Eigenvalue [%]	92.0271	6.34651	0.948329	0.678103	16213	eigenvalue_pct	pca	2007-12-31	2003-01-01	2005	{"type":"MultiPoint","coordinates":[]}
22_2_1_0	NDVI	0.665529	0.3354	0.654895	0.125267	16213	loading	pca	2008-12-31	2004-01-01	2006	{"type":"MultiPoint","coordinates":[]}
22_2_1_1	WET	0.600269	0.280318	-0.748616	-0.0259455	16213	loading	pca	2008-12-31	2004-01-01	2006	{"type":"MultiPoint","coordinates":[]}
22_2_1_2	NDBSI	0.250224	-0.640822	-0.0643704	0.722905	16213	loading	pca	2008-12-31	2004-01-01	2006	{"type":"MultiPoint","coordinates":[]}
22_2_1_3	LST	0.366247	-0.631091	0.0808927	-0.679002	16213	loading	pca	2008-12-31	2004-01-01	2006	{"type":"MultiPoint","coordinates":[]}
22_2_2_0	Eigenvalue	1.18704	0.0810595	0.0106511	0.00586712	16213	eigenvalue	pca	2008-12-31	2004-01-01	2006	{"type":"MultiPoint","coordinates":[]}
22_2_2_1	Eigenvalue [%]	92.4041	6.31001	0.829129	0.456721	16213	eigenvalue_pct	pca	2008-12-31	2004-01-01	2006	{"type":"MultiPoint","coordinates":[]}
23_2_1_0	NDVI	0.67256	0.314525	0.588376	0.320236	16213	loading	pca	2009-12-31	2005-01-01	2007	{"type":"MultiPoint","coordinates":[]}
23_2_1_1	WET	0.609587	0.267135	-0.70266	-0.251617	16213	loading	pca	2009-12-31	2005-01-01	2007	{"type":"MultiPoint","coordinates":[]}
23_2_1_2	NDBSI	0.219492	-0.623058	-0.293843	0.690854	16213	loading	pca	2009-12-31	2005-01-01	2007	{"type":"MultiPoint","coordinates":[]}
23_2_1_3	LST	0.357617	-0.664463	0.27155	-0.597377	16213	loading	pca	2009-12-31	2005-01-01	2007	{"type":"MultiPoint","coordinates":[]}
23_2_2_0	Eigenvalue	1.21075	0.0810583	0.0113514	0.00530174	16213	eigenvalue	pca	2009-12-31	2005-01-01	2007	{"type":"MultiPoint","coordinates":[]}
23_2_2_1	Eigenvalue [%]	92.5323	6.19494	0.867536	0.405189	16213	eigenvalue_pct	pca	2009-12-31	2005-01-01	2007	{"type":"MultiPoint","coordinates":[]}
24_2_1_0	NDVI	0.672866	0.344122	0.557836	0.343002	16213	loading	pca	2010-12-31	2006-01-01	2008	{"type":"MultiPoint","coordinates":[]}
24_2_1_1	WET	0.579504	0.292083	-0.70818	-0.278109	16213	loading	pca	2010-12-31	2006-01-01	2008	{"type":"MultiPoint","coordinates":[]}
24_2_1_2	NDBSI	0.240216	-0.618146	-0.323445	0.674963	16213	loading	pca	2010-12-31	2006-01-01	2008	{"type":"MultiPoint","coordinates":[]}
24_2_1_3	LST	0.392076	-0.643555	0.287548	-0.591126	16213	loading	pca	2010-12-31	2006-01-01	2008	{"type":"MultiPoint","coordinates":[]}
24_2_2_0	Eigenvalue	1.20954	0.0780535	0.0121591	0.00509833	16213	eigenvalue	pca	2010-12-31	2006-01-01	2008	{"type":"MultiPoint","coordinates":[]}
24_2_2_1	Eigenvalue [%]	92.6956	5.9818	0.931838	0.390722	16213	eigenvalue_pct	pca	2010-12-31	2006-01-01	2008	{"type":"MultiPoint","coordinates":[]}
25_2_1_0	NDVI	0.682444	0.327377	0.567603	0.323915	16213	loading	pca	2011-12-31	2007-01-01	2009	{"type":"MultiPoint","coordinates":[]}
25_2_1_1	WET	0.592835	0.264467	-0.710911	-0.270572	16213	loading	pca	2011-12-31	2007-01-01	2009	{"type":"MultiPoint","coordinates":[]}
25_2_1_2	NDBSI	0.243969	-0.654693	-0.289169	0.654398	16213	loading	pca	2011-12-31	2007-01-01	2009	{"type":"MultiPoint","coordinates":[]}
25_2_1_3	LST	0.351134	-0.6279	0.298017	-0.627402	16213	loading	pca	2011-12-31	2007-01-01	2009	{"type":"MultiPoint","coordinates":[]}
25_2_2_0	Eigenvalue	1.15554	0.0856304	0.0135418	0.00524506	16213	eigenvalue	pca	2011-12-31	2007-01-01	2009	{"type":"MultiPoint","coordinates":[]}
25_2_2_1	Eigenvalue [%]	91.7126	6.79632	1.07479	0.41629	16213	eigenvalue_pct	pca	2011-12-31	2007-01-01	2009	{"type":"MultiPoint","coordinates":[]}
26_2_1_0	NDVI	0.676408	0.358882	0.572318	0.293474	16213	loading	pca	2012-12-31	2008-01-01	2010	{"type":"MultiPoint","coordinates":[]}
26_2_1_1	WET	0.584231	0.264971	-0.717575	-0.271201	16213	loading	pca	2012-12-31	2008-01-01	2010	{"type":"MultiPoint","coordinates":[]}
26_2_1_2	NDBSI	0.270441	-0.633014	-0.268267	0.673935	16213	loading	pca	2012-12-31	2008-01-01	2010	{"type":"MultiPoint","coordinates":[]}
26_2_1_3	LST	0.357781	-0.632683	0.292523	-0.621398	16213	loading	pca	2012-12-31	2008-01-01	2010	{"type":"MultiPoint","coordinates":[]}
26_2_2_0	Eigenvalue	1.1078	0.0864311	0.0137247	0.00545479	16213	eigenvalue	pca	2012-12-31	2008-01-01	2010	{"type":"MultiPoint","coordinates":[]}
26_2_2_1	Eigenvalue [%]	91.2964	7.12299	1.13108	0.449543	16213	eigenvalue_pct	pca	2012-12-31	2008-01-01	2010	{"type":"MultiPoint","coordinates":[]}
27_2_1_0	NDVI	0.672149	0.331461	0.60869	0.260474	16213	loading	pca	2013-12-31	2009-01-01	2011	{"type":"MultiPoint","coordinates":[]}
27_2_1_1	WET	0.624487	0.221284	-0.716111	-0.219623	16213	loading	pca	2013-12-31	2009-01-01	2011	{"type":"MultiPoint","coordinates":[]}
27_2_1_2	NDBSI	0.220344	-0.613287	-0.219984	0.725902	16213	loading	pca	2013-12-31	2009-01-01	2011	{"type":"MultiPoint","coordinates":[]}
27_2_1_3	LST	0.33118	-0.681943	0.261321	-0.597482	16213	loading	pca	2013-12-31	2009-01-01	2011	{"type":"MultiPoint","coordinates":[]}
27_2_2_0	Eigenvalue	1.15876	0.0834034	0.0130372	0.00470123	16213	eigenvalue	pca	2013-12-31	2009-01-01	2011	{"type":"MultiPoint","coordinates":[]}
27_2_2_1	Eigenvalue [%]	91.9723	6.61981	1.03478	0.373141	16213	eigenvalue_pct	pca	2013-12-31	2009-01-01	2011	{"type":"MultiPoint","coordinates":[]}
28_2_1_0	NDVI	0.6808	0.288856	0.661387	0.125062	16213	loading	pca	2014-12-31	2010-01-01	2012	{"type":"MultiPoint","coordinates":[]}
28_2_1_1	WET	0.63904	0.214801	-0.727252	-0.128819	16213	loading	pca	2014-12-31	2010-01-01	2012	{"type":"MultiPoint","coordinates":[]}
28_2_1_2	NDBSI	0.237793	-0.631677	-0.106941	0.73007	16213	loading	pca	2014-12-31	2010-01-01	2012	{"type":"MultiPoint","coordinates":[]}
28_2_1_3	LST	0.26757	-0.686591	0.149119	-0.659365	16213	loading	pca	2014-12-31	2010-01-01	2012	{"type":"MultiPoint","coordinates":[]}
28_2_2_0	Eigenvalue	1.12624	0.0777766	0.00998071	0.00458259	16213	eigenvalue	pca	2014-12-31	2010-01-01	2012	{"type":"MultiPoint","coordinates":[]}
28_2_2_1	Eigenvalue [%]	92.4223	6.38255	0.819043	0.376059	16213	eigenvalue_pct	pca	2014-12-31	2010-01-01	2012	{"type":"MultiPoint","coordinates":[]}
29_2_1_0	NDVI	0.665682	0.282627	0.688216	0.0578582	16213	loading	pca	2015-12-31	2011-01-01	2013	{"type":"MultiPoint","coordinates":[]}
29_2_1_1	WET	0.655722	0.219777	-0.721297	-0.0381797	16213	loading	pca	2015-12-31	2011-01-01	2013	{"type":"MultiPoint","coordinates":[]}
29_2_1_2	NDBSI	0.231808	-0.639892	-0.0230017	0.732308	16213	loading	pca	2015-12-31	2011-01-01	2013	{"type":"MultiPoint","coordinates":[]}
29_2_1_3	LST	0.270482	-0.67997	0.0745658	-0.677437	16213	loading	pca	2015-12-31	2011-01-01	2013	{"type":"MultiPoint","coordinates":[]}
29_2_2_0	Eigenvalue	1.14287	0.0813366	0.00875214	0.00408031	16213	eigenvalue	pca	2015-12-31	2011-01-01	2013	{"type":"MultiPoint","coordinates":[]}
29_2_2_1	Eigenvalue [%]	92.3876	6.57509	0.707505	0.329844	16213	eigenvalue_pct	pca	2015-12-31	2011-01-01	2013	{"type":"MultiPoint","coordinates":[]}
30_2_1_0	NDVI	0.665064	0.30009	0.683837	-0.00159179	16213	loading	pca	2016-12-31	2012-01-01	2014	{"type":"MultiPoint","coordinates":[]}
30_2_1_1	WET	0.637325	0.246959	-0.72808	0.0522221	16213	loading	pca	2016-12-31	2012-01-01	2014	{"type":"MultiPoint","coordinates":[]}
30_2_1_2	NDBSI	0.233262	-0.620664	0.0472473	0.747083	16213	loading	pca	2016-12-31	2012-01-01	2014	{"type":"MultiPoint","coordinates":[]}
30_2_1_3	LST	0.311601	-0.68098	-0.0057536	-0.662674	16213	loading	pca	2016-12-31	2012-01-01	2014	{"type":"MultiPoint","coordinates":[]}
30_2_2_0	Eigenvalue	1.1726	0.0764049	0.00857754	0.00377977	16213	eigenvalue	pca	2016-12-31	2012-01-01	2014	{"type":"MultiPoint","coordinates":[]}
30_2_2_1	Eigenvalue [%]	92.963	6.05736	0.680024	0.299659	16213	eigenvalue_pct	pca	2016-12-31	2012-01-01	2014	{"type":"MultiPoint","coordinates":[]}
31_2_1_0	NDVI	0.669058	0.28087	0.688065	-0.00636082	16213	loading	pca	2017-12-31	2013-01-01	2015	{"type":"MultiPoint","coordinates":[]}
31_2_1_1	WET	0.645891	0.235516	-0.723623	0.0610492	16213	loading	pca	2017-12-31	2013-01-01	2015	{"type":"MultiPoint","coordinates":[]}
31_2_1_2	NDBSI	0.213711	-0.620328	0.052372	0.752846	16213	loading	pca	2017-12-31	2013-01-01	2015	{"type":"MultiPoint","coordinates":[]}
31_2_1_3	LST	0.299189	-0.693424	-0.0139247	-0.655328	16213	loading	pca	2017-12-31	2013-01-01	2015	{"type":"MultiPoint","coordinates":[]}
31_2_2_0	Eigenvalue	1.16999	0.0756277	0.00842001	0.00411237	16213	eigenvalue	pca	2017-12-31	2013-01-01	2015	{"type":"MultiPoint","coordinates":[]}
31_2_2_1	Eigenvalue [%]	92.9929	6.01101	0.669235	0.326858	16213	eigenvalue_pct	pca	2017-12-31	2013-01-01	2015	{"type":"MultiPoint","coordinates":[]}
32_2_1_0	NDVI	0.666628	0.304659	0.679984	0.0202825	16213	loading	pca	2018-12-31	2014-01-01	2016	{"type":"MultiPoint","coordinates":[]}
32_2_1_1	WET	0.630082	0.255847	-0.732914	0.0193845	16213	loading	pca	2018-12-31	2014-01-01	2016	{"type":"MultiPoint","coordinates":[]}
32_2_1_2	NDBSI	0.238308	-0.603798	0.0142123	0.760549	16213	loading	pca	2018-12-31	2014-01-01	2016	{"type":"MultiPoint","coordinates":[]}
32_2_1_3	LST	0.319081	-0.690762	0.0160231	-0.648674	16213	loading	pca	2018-12-31	2014-01-01	2016	{"type":"MultiPoint","coordinates":[]}
32_2_2_0	Eigenvalue	1.17858	0.0771481	0.00854554	0.00458564	16213	eigenvalue	pca	2018-12-31	2014-01-01	2016	{"type":"MultiPoint","coordinates":[]}
32_2_2_1	Eigenvalue [%]	92.885	6.0801	0.67348	0.361398	16213	eigenvalue_pct	pca	2018-12-31	2014-01-01	2016	{"type":"MultiPoint","coordinates":[]}
33_2_1_0	NDVI	0.665372	0.285914	0.689575	0.00450816	16213	loading	pca	2019-12-31	2015-01-01	2017	{"type":"MultiPoint","coordinates":[]}
33_2_1_1	WET	0.639718	0.254627	-0.723192	0.0540265	16213	loading	pca	2019-12-31	2015-01-01	2017	{"type":"MultiPoint","coordinates":[]}
33_2_1_2	NDBSI	0.230994	-0.63521	0.0356745	0.736123	16213	loading	pca	2019-12-31	2015-01-01	2017	{"type":"MultiPoint","coordinates":[]}
33_2_1_3	LST	0.307707	-0.670766	-0.0143803	-0.674673	16213	loading	pca	2019-12-31	2015-01-01	2017	{"type":"MultiPoint","coordinates":[]}
33_2_2_0	Eigenvalue	1.14397	0.0855062	0.00975812	0.0039446	16213	eigenvalue	pca	2019-12-31	2015-01-01	2017	{"type":"MultiPoint","coordinates":[]}
33_2_2_1	Eigenvalue [%]	92.0197	6.87803	0.784933	0.317299	16213	eigenvalue_pct	pca	2019-12-31	2015-01-01	2017	{"type":"MultiPoint","coordinates":[]}
34_2_1_0	NDVI	0.668636	0.313094	0.670642	0.0716766	16213	loading	pca	2020-12-31	2016-01-01	2018	{"type":"MultiPoint","coordinates":[]}
34_2_1_1	WET	0.626088	0.251827	-0.735943	-0.0546358	16213	loading	pca	2020-12-31	2016-01-01	2018	{"type":"MultiPoint","coordinates":[]}
34_2_1_2	NDBSI	0.261231	-0.626193	-0.0464628	0.733131	16213	loading	pca	2020-12-31	2016-01-01	2018	{"type":"MultiPoint","coordinates":[]}
34_2_1_3	LST	0.304464	-0.66816	0.0804269	-0.674089	16213	loading	pca	2020-12-31	2016-01-01	2018	{"type":"MultiPoint","coordinates":[]}
34_2_2_0	Eigenvalue	1.15569	0.0813508	0.00979135	0.0053067	16213	eigenvalue	pca	2020-12-31	2016-01-01	2018	{"type":"MultiPoint","coordinates":[]}
34_2_2_1	Eigenvalue [%]	92.2973	6.49693	0.781967	0.42381	16213	eigenvalue_pct	pca	2020-12-31	2016-01-01	2018	{"type":"MultiPoint","coordinates":[]}
35_2_1_0	NDVI	0.678138	0.266925	0.67984	0.0818361	16213	loading	pca	2021-12-31	2017-01-01	2019	{"type":"MultiPoint","coordinates":[]}
35_2_1_1	WET	0.645711	0.227701	-0.726559	-0.0576345	16213	loading	pca	2021-12-31	2017-01-01	2019	{"type":"MultiPoint","coordinates":[]}
35_2_1_2	NDBSI	0.233639	-0.665286	-0.0569244	0.7068	16213	loading	pca	2021-12-31	2017-01-01	2019	{"type":"MultiPoint","coordinates":[]}
35_2_1_3	LST	0.261914	-0.659012	0.0817884	-0.700296	16213	loading	pca	2021-12-31	2017-01-01	2019	{"type":"MultiPoint","coordinates":[]}
35_2_2_0	Eigenvalue	1.16483	0.077762	0.0092503	0.00501459	16213	eigenvalue	pca	2021-12-31	2017-01-01	2019	{"type":"MultiPoint","coordinates":[]}
35_2_2_1	Eigenvalue [%]	92.678	6.18701	0.735986	0.398978	16213	eigenvalue_pct	pca	2021-12-31	2017-01-01	2019	{"type":"MultiPoint","coordinates":[]}
36_2_1_0	NDVI	0.654701	0.289246	0.686932	0.125809	16213	loading	pca	2022-12-31	2018-01-01	2020	{"type":"MultiPoint","coordinates":[]}
36_2_1_1	WET	0.652651	0.245435	-0.714206	-0.0609742	16213	loading	pca	2022-12-31	2018-01-01	2020	{"type":"MultiPoint","coordinates":[]}
36_2_1_2	NDBSI	0.228512	-0.650014	-0.0760911	0.720746	16213	loading	pca	2022-12-31	2018-01-01	2020	{"type":"MultiPoint","coordinates":[]}
36_2_1_3	LST	0.305281	-0.658468	0.110653	-0.678955	16213	loading	pca	2022-12-31	2018-01-01	2020	{"type":"MultiPoint","coordinates":[]}
36_2_2_0	Eigenvalue	1.17303	0.0834317	0.011249	0.0055691	16213	eigenvalue	pca	2022-12-31	2018-01-01	2020	{"type":"MultiPoint","coordinates":[]}
36_2_2_1	Eigenvalue [%]	92.1266	6.55251	0.883469	0.437383	16213	eigenvalue_pct	pca	2022-12-31	2018-01-01	2020	{"type":"MultiPoint","coordinates":[]}
37_2_1_0	NDVI	0.660448	0.27492	0.662329	0.222595	16213	loading	pca	2023-12-31	2019-01-01	2021	{"type":"MultiPoint","coordinates":[]}
37_2_1_1	WET	0.664915	0.214681	-0.694657	-0.171032	16213	loading	pca	2023-12-31	2019-01-01	2021	{"type":"MultiPoint","coordinates":[]}
37_2_1_2	NDBSI	0.219315	-0.676635	-0.167276	0.682704	16213	loading	pca	2023-12-31	2019-01-01	2021	{"type":"MultiPoint","coordinates":[]}
37_2_1_3	LST	0.271289	-0.648456	0.22537	-0.674622	16213	loading	pca	2023-12-31	2019-01-01	2021	{"type":"MultiPoint","coordinates":[]}
37_2_2_0	Eigenvalue	1.14748	0.0773093	0.0119484	0.00550559	16213	eigenvalue	pca	2023-12-31	2019-01-01	2021	{"type":"MultiPoint","coordinates":[]}
37_2_2_1	Eigenvalue [%]	92.3716	6.22338	0.961842	0.443199	16213	eigenvalue_pct	pca	2023-12-31	2019-01-01	2021	{"type":"MultiPoint","coordinates":[]}
38_2_1_0	NDVI	0.663757	0.252597	0.62888	0.316435	16213	loading	pca	2024-12-31	2020-01-01	2022	{"type":"MultiPoint","coordinates":[]}
38_2_1_1	WET	0.657003	0.247802	-0.665105	-0.25412	16213	loading	pca	2024-12-31	2020-01-01	2022	{"type":"MultiPoint","coordinates":[]}
38_2_1_2	NDBSI	0.216738	-0.673242	-0.284075	0.647357	16213	loading	pca	2024-12-31	2020-01-01	2022	{"type":"MultiPoint","coordinates":[]}
38_2_1_3	LST	0.284252	-0.649256	0.285388	-0.645152	16213	loading	pca	2024-12-31	2020-01-01	2022	{"type":"MultiPoint","coordinates":[]}
38_2_2_0	Eigenvalue	1.15714	0.0754672	0.013085	0.00667946	16213	eigenvalue	pca	2024-12-31	2020-01-01	2022	{"type":"MultiPoint","coordinates":[]}
38_2_2_1	Eigenvalue [%]	92.3959	6.02593	1.04482	0.533344	16213	eigenvalue_pct	pca	2024-12-31	2020-01-01	2022	{"type":"MultiPoint","coordinates":[]}
39_2_1_0	NDVI	0.664345	0.276	0.65762	0.223619	16213	loading	pca	2025-12-31	2021-01-01	2023	{"type":"MultiPoint","coordinates":[]}
39_2_1_1	WET	0.645824	0.248295	-0.707186	-0.145426	16213	loading	pca	2025-12-31	2021-01-01	2023	{"type":"MultiPoint","coordinates":[]}
39_2_1_2	NDBSI	0.21721	-0.663059	-0.177175	0.694104	16213	loading	pca	2025-12-31	2021-01-01	2023	{"type":"MultiPoint","coordinates":[]}
39_2_1_3	LST	0.307207	-0.65002	0.189824	-0.668629	16213	loading	pca	2025-12-31	2021-01-01	2023	{"type":"MultiPoint","coordinates":[]}
39_2_2_0	Eigenvalue	1.18133	0.0765978	0.0128191	0.00600282	16213	eigenvalue	pca	2025-12-31	2021-01-01	2023	{"type":"MultiPoint","coordinates":[]}
39_2_2_1	Eigenvalue [%]	92.5263	5.99945	1.00404	0.470165	16213	eigenvalue_pct	pca	2025-12-31	2021-01-01	2023	{"type":"MultiPoint","coordinates":[]}
40_2_1_0	NDVI	0.666625	0.281046	0.655646	0.216224	16213	loading	pca	2026-12-31	2022-01-01	2024	{"type":"MultiPoint","coordinates":[]}
40_2_1_1	WET	0.652432	0.223256	-0.706384	-0.15972	16213	loading	pca	2026-12-31	2022-01-01	2024	{"type":"MultiPoint","coordinates":[]}
40_2_1_2	NDBSI	0.209999	-0.646443	-0.171599	0.713138	16213	loading	pca	2026-12-31	2022-01-01	2024	{"type":"MultiPoint","coordinates":[]}
40_2_1_3	LST	0.29299	-0.673262	0.204216	-0.647434	16213	loading	pca	2026-12-31	2022-01-01	2024	{"type":"MultiPoint","coordinates":[]}
40_2_2_0	Eigenvalue	1.17567	0.0727051	0.0126502	0.00638946	16213	eigenvalue	pca	2026-12-31	2022-01-01	2024	{"type":"MultiPoint","coordinates":[]}
40_2_2_1	Eigenvalue [%]	92.7613	5.73649	0.998115	0.504133	16213	eigenvalue_pct	pca	2026-12-31	2022-01-01	2024	{"type":"MultiPoint","coordinates":[]}
