# Supplementary material for: Four decades of hydroclimate-driven change and ecological condition in a Baltic raised bog assessed with Landsat and RSEI
Source: Sci Rep. 2026 Mar 25;16:14912. doi: 10.1038/s41598-026-44890-x (PMC13168645; doi:10.1038/s41598-026-44890-x)
Supplement: Supplementary file 1 — Supplementary Material 1 [file 41598_2026_44890_MOESM1_ESM.zip › Supplementary Information (SI)/RSEI_components_by_class_rolling5yr_1984_2024.xlsx]

## Sheet: RSEI_components_by_class_rollin
LST	NDBSI	NDVI	PC1_oriented	RSEI	WET	class	n_images	pca_pixels	table	year	.geo
25.9339	-0.138105	0.653996	-0.0735242	0.558301	-0.103631	Bog	22	16213	byClass	1984	{"type":"MultiPoint","coordinates":[]}
22.795	-0.304965	0.771097	0.0423203	0.725112	-0.0771051	Forest	22	16213	byClass	1984	{"type":"MultiPoint","coordinates":[]}
24.5082	-0.245352	0.728038	-0.119616	0.491931	-0.121251	Grassland	22	16213	byClass	1984	{"type":"MultiPoint","coordinates":[]}
25.268	-0.133465	0.644695	-0.0678738	0.47915	-0.101903	Bog	30	16213	byClass	1985	{"type":"MultiPoint","coordinates":[]}
22.1494	-0.299553	0.764674	0.0366895	0.667037	-0.0769031	Forest	30	16213	byClass	1985	{"type":"MultiPoint","coordinates":[]}
23.736	-0.250215	0.730512	-0.0951509	0.430136	-0.115988	Grassland	30	16213	byClass	1985	{"type":"MultiPoint","coordinates":[]}
25.1099	-0.14078	0.651223	-0.0475974	0.527971	-0.0993299	Bog	38	16213	byClass	1986	{"type":"MultiPoint","coordinates":[]}
22.1022	-0.305047	0.771752	0.0276139	0.677715	-0.0762209	Forest	38	16213	byClass	1986	{"type":"MultiPoint","coordinates":[]}
23.782	-0.260583	0.742065	-0.0908553	0.441846	-0.113157	Grassland	38	16213	byClass	1986	{"type":"MultiPoint","coordinates":[]}
25.0962	-0.161111	0.674113	-0.0285625	0.535934	-0.0935511	Bog	34	16213	byClass	1987	{"type":"MultiPoint","coordinates":[]}
22.3892	-0.318226	0.791911	0.0160853	0.629203	-0.0721691	Forest	34	16213	byClass	1987	{"type":"MultiPoint","coordinates":[]}
24.4064	-0.25872	0.761158	-0.0826612	0.422922	-0.116067	Grassland	34	16213	byClass	1987	{"type":"MultiPoint","coordinates":[]}
24.1816	-0.191836	0.69185	-0.0166674	0.670258	-0.0824436	Bog	39	16213	byClass	1988	{"type":"MultiPoint","coordinates":[]}
21.6257	-0.327373	0.799398	0.0151602	0.72325	-0.068321	Forest	39	16213	byClass	1988	{"type":"MultiPoint","coordinates":[]}
24.3628	-0.240953	0.741216	-0.127084	0.486416	-0.117303	Grassland	39	16213	byClass	1988	{"type":"MultiPoint","coordinates":[]}
24.1411	-0.206961	0.70234	-0.0298681	0.539516	-0.0783158	Bog	37	16213	byClass	1989	{"type":"MultiPoint","coordinates":[]}
21.9574	-0.330445	0.801416	0.0199584	0.644574	-0.066748	Forest	37	16213	byClass	1989	{"type":"MultiPoint","coordinates":[]}
24.2516	-0.268528	0.753417	-0.129854	0.3287	-0.106003	Grassland	37	16213	byClass	1989	{"type":"MultiPoint","coordinates":[]}
24.4187	-0.208245	0.689123	-0.0443034	0.572379	-0.0804607	Bog	37	16213	byClass	1990	{"type":"MultiPoint","coordinates":[]}
22.2577	-0.327728	0.791732	0.0271111	0.710436	-0.0682987	Forest	37	16213	byClass	1990	{"type":"MultiPoint","coordinates":[]}
24.9805	-0.24581	0.731211	-0.137499	0.392215	-0.112	Grassland	37	16213	byClass	1990	{"type":"MultiPoint","coordinates":[]}
24.3076	-0.21083	0.689088	-0.0676772	0.578286	-0.0797412	Bog	32	16213	byClass	1991	{"type":"MultiPoint","coordinates":[]}
22.2148	-0.331353	0.791353	0.036827	0.748808	-0.066804	Forest	32	16213	byClass	1991	{"type":"MultiPoint","coordinates":[]}
24.8969	-0.22822	0.713157	-0.185657	0.385776	-0.116264	Grassland	32	16213	byClass	1991	{"type":"MultiPoint","coordinates":[]}
23.9295	-0.208275	0.688807	-0.0539393	0.633987	-0.0792081	Bog	35	16213	byClass	1992	{"type":"MultiPoint","coordinates":[]}
21.6406	-0.329846	0.78874	0.0307324	0.77349	-0.0660186	Forest	35	16213	byClass	1992	{"type":"MultiPoint","coordinates":[]}
24.4181	-0.222733	0.705196	-0.183706	0.420187	-0.115281	Grassland	35	16213	byClass	1992	{"type":"MultiPoint","coordinates":[]}
23.5919	-0.204352	0.683539	-0.0848397	0.629236	-0.0807116	Bog	33	16213	byClass	1993	{"type":"MultiPoint","coordinates":[]}
21.2525	-0.338593	0.788079	0.044476	0.794636	-0.0640241	Forest	33	16213	byClass	1993	{"type":"MultiPoint","coordinates":[]}
24.744	-0.20682	0.696415	-0.204159	0.476621	-0.121623	Grassland	33	16213	byClass	1993	{"type":"MultiPoint","coordinates":[]}
22.6013	-0.187667	0.663081	-0.0851888	0.621374	-0.0829193	Bog	35	16213	byClass	1994	{"type":"MultiPoint","coordinates":[]}
20.2275	-0.338935	0.77796	0.045807	0.800886	-0.0622424	Forest	35	16213	byClass	1994	{"type":"MultiPoint","coordinates":[]}
23.424	-0.193908	0.684571	-0.202569	0.460519	-0.124554	Grassland	35	16213	byClass	1994	{"type":"MultiPoint","coordinates":[]}
22.8834	-0.170728	0.678545	-0.129767	0.621085	-0.0842581	Bog	35	16213	byClass	1995	{"type":"MultiPoint","coordinates":[]}
20.4718	-0.349251	0.802288	0.0595036	0.852881	-0.0589131	Forest	35	16213	byClass	1995	{"type":"MultiPoint","coordinates":[]}
23.4181	-0.21147	0.709122	-0.223263	0.506582	-0.118042	Grassland	35	16213	byClass	1995	{"type":"MultiPoint","coordinates":[]}
23.0435	-0.170888	0.680392	-0.128587	0.58596	-0.0844661	Bog	37	16213	byClass	1996	{"type":"MultiPoint","coordinates":[]}
20.6439	-0.349541	0.804097	0.0582357	0.826344	-0.0586884	Forest	37	16213	byClass	1996	{"type":"MultiPoint","coordinates":[]}
23.4809	-0.216643	0.714492	-0.215746	0.473813	-0.116557	Grassland	37	16213	byClass	1996	{"type":"MultiPoint","coordinates":[]}
24.3704	-0.177102	0.698523	-0.158243	0.48924	-0.0875457	Bog	40	16213	byClass	1997	{"type":"MultiPoint","coordinates":[]}
21.7724	-0.358366	0.820072	0.0635398	0.770816	-0.0591171	Forest	40	16213	byClass	1997	{"type":"MultiPoint","coordinates":[]}
24.3403	-0.244616	0.751456	-0.184774	0.455555	-0.112101	Grassland	40	16213	byClass	1997	{"type":"MultiPoint","coordinates":[]}
25.1938	-0.165421	0.700287	-0.153188	0.535778	-0.0914856	Bog	43	16213	byClass	1998	{"type":"MultiPoint","coordinates":[]}
22.4624	-0.363652	0.83034	0.0606316	0.767997	-0.0586764	Forest	43	16213	byClass	1998	{"type":"MultiPoint","coordinates":[]}
24.27	-0.249989	0.759288	-0.200896	0.483965	-0.111393	Grassland	43	16213	byClass	1998	{"type":"MultiPoint","coordinates":[]}
25.9913	-0.176551	0.712966	-0.13013	0.462511	-0.0907335	Bog	44	16213	byClass	1999	{"type":"MultiPoint","coordinates":[]}
22.8262	-0.362145	0.83427	0.0491143	0.727252	-0.0593615	Forest	44	16213	byClass	1999	{"type":"MultiPoint","coordinates":[]}
24.8513	-0.264918	0.772945	-0.170551	0.402809	-0.106837	Grassland	44	16213	byClass	1999	{"type":"MultiPoint","coordinates":[]}
26.8132	-0.195956	0.726341	-0.110702	0.493094	-0.0892032	Bog	47	16213	byClass	2000	{"type":"MultiPoint","coordinates":[]}
23.5525	-0.363031	0.83672	0.0433221	0.743565	-0.0600369	Forest	47	16213	byClass	2000	{"type":"MultiPoint","coordinates":[]}
25.2122	-0.274462	0.786638	-0.176705	0.385762	-0.105774	Grassland	47	16213	byClass	2000	{"type":"MultiPoint","coordinates":[]}
27.3671	-0.197113	0.724517	-0.119492	0.523426	-0.0886221	Bog	51	16213	byClass	2001	{"type":"MultiPoint","coordinates":[]}
24.1505	-0.362674	0.834409	0.0471345	0.789793	-0.0593088	Forest	51	16213	byClass	2001	{"type":"MultiPoint","coordinates":[]}
25.744	-0.273148	0.786946	-0.180072	0.426583	-0.105808	Grassland	51	16213	byClass	2001	{"type":"MultiPoint","coordinates":[]}
25.6666	-0.190505	0.712342	-0.124479	0.459881	-0.0892519	Bog	52	16213	byClass	2002	{"type":"MultiPoint","coordinates":[]}
22.4817	-0.361088	0.827075	0.0494311	0.736424	-0.0588102	Forest	52	16213	byClass	2002	{"type":"MultiPoint","coordinates":[]}
24.5627	-0.269353	0.78167	-0.161662	0.400754	-0.107586	Grassland	52	16213	byClass	2002	{"type":"MultiPoint","coordinates":[]}
25.4509	-0.19831	0.716731	-0.124429	0.448737	-0.088503	Bog	57	16213	byClass	2003	{"type":"MultiPoint","coordinates":[]}
22.4445	-0.354347	0.825595	0.0429856	0.713244	-0.0592118	Forest	57	16213	byClass	2003	{"type":"MultiPoint","coordinates":[]}
24.9837	-0.276611	0.793005	-0.109425	0.472444	-0.105217	Grassland	57	16213	byClass	2003	{"type":"MultiPoint","coordinates":[]}
26.4468	-0.187954	0.714683	-0.155849	0.49612	-0.0933559	Bog	61	16213	byClass	2004	{"type":"MultiPoint","coordinates":[]}
23.5449	-0.355226	0.829345	0.0537726	0.783158	-0.0594162	Forest	61	16213	byClass	2004	{"type":"MultiPoint","coordinates":[]}
26.0332	-0.265126	0.786561	-0.129904	0.531646	-0.107738	Grassland	61	16213	byClass	2004	{"type":"MultiPoint","coordinates":[]}
25.8948	-0.189726	0.720426	-0.178185	0.48526	-0.0940481	Bog	63	16213	byClass	2005	{"type":"MultiPoint","coordinates":[]}
23.2258	-0.360911	0.835634	0.0597666	0.782277	-0.0581523	Forest	63	16213	byClass	2005	{"type":"MultiPoint","coordinates":[]}
26.1435	-0.270379	0.796727	-0.117883	0.56053	-0.107414	Grassland	63	16213	byClass	2005	{"type":"MultiPoint","coordinates":[]}
25.3404	-0.190478	0.724814	-0.164711	0.521901	-0.0939452	Bog	61	16213	byClass	2006	{"type":"MultiPoint","coordinates":[]}
22.4424	-0.363542	0.839141	0.0541349	0.790148	-0.0575358	Forest	61	16213	byClass	2006	{"type":"MultiPoint","coordinates":[]}
25.6305	-0.274581	0.798223	-0.0973787	0.604433	-0.105326	Grassland	61	16213	byClass	2006	{"type":"MultiPoint","coordinates":[]}
25.2611	-0.1997	0.728713	-0.165583	0.52276	-0.0906536	Bog	66	16213	byClass	2007	{"type":"MultiPoint","coordinates":[]}
22.6056	-0.36808	0.840003	0.0545537	0.798701	-0.056361	Forest	66	16213	byClass	2007	{"type":"MultiPoint","coordinates":[]}
25.4527	-0.286394	0.804935	-0.089358	0.618308	-0.102035	Grassland	66	16213	byClass	2007	{"type":"MultiPoint","coordinates":[]}
25.1048	-0.199057	0.72349	-0.15515	0.498351	-0.0903096	Bog	66	16213	byClass	2008	{"type":"MultiPoint","coordinates":[]}
22.4123	-0.365696	0.836974	0.0476186	0.766174	-0.0569349	Forest	66	16213	byClass	2008	{"type":"MultiPoint","coordinates":[]}
25.1832	-0.294792	0.807199	-0.0582822	0.626297	-0.0987808	Grassland	66	16213	byClass	2008	{"type":"MultiPoint","coordinates":[]}
24.5846	-0.198765	0.718674	-0.179908	0.466614	-0.0896691	Bog	64	16213	byClass	2009	{"type":"MultiPoint","coordinates":[]}
21.8667	-0.367445	0.833185	0.0548704	0.775044	-0.0562583	Forest	64	16213	byClass	2009	{"type":"MultiPoint","coordinates":[]}
24.6186	-0.306643	0.811665	-0.0539199	0.632126	-0.0955259	Grassland	64	16213	byClass	2009	{"type":"MultiPoint","coordinates":[]}
24.8423	-0.198207	0.717075	-0.178205	0.460107	-0.0897578	Bog	59	16213	byClass	2010	{"type":"MultiPoint","coordinates":[]}
22.0784	-0.367609	0.833238	0.0526794	0.767143	-0.0563025	Forest	59	16213	byClass	2010	{"type":"MultiPoint","coordinates":[]}
24.7522	-0.307003	0.81304	-0.0419389	0.641317	-0.0944989	Grassland	59	16213	byClass	2010	{"type":"MultiPoint","coordinates":[]}
24.9324	-0.209511	0.731022	-0.198941	0.452931	-0.0908301	Bog	67	16213	byClass	2011	{"type":"MultiPoint","coordinates":[]}
22.2142	-0.369326	0.830725	0.0579478	0.771548	-0.0569961	Forest	67	16213	byClass	2011	{"type":"MultiPoint","coordinates":[]}
24.488	-0.316494	0.820529	-0.0350102	0.656253	-0.0923566	Grassland	67	16213	byClass	2011	{"type":"MultiPoint","coordinates":[]}
25.9527	-0.208263	0.736155	-0.196329	0.508425	-0.0939715	Bog	67	16213	byClass	2012	{"type":"MultiPoint","coordinates":[]}
22.8761	-0.360173	0.827636	0.0561887	0.805801	-0.0589669	Forest	67	16213	byClass	2012	{"type":"MultiPoint","coordinates":[]}
25.1377	-0.308835	0.816521	-0.0515159	0.678963	-0.0933283	Grassland	67	16213	byClass	2012	{"type":"MultiPoint","coordinates":[]}
25.9237	-0.226692	0.753059	-0.187735	0.516962	-0.0918556	Bog	72	16213	byClass	2013	{"type":"MultiPoint","coordinates":[]}
22.9044	-0.366893	0.830045	0.0543112	0.816909	-0.0574787	Forest	72	16213	byClass	2013	{"type":"MultiPoint","coordinates":[]}
25.0141	-0.30704	0.815381	-0.0758869	0.655565	-0.0925966	Grassland	72	16213	byClass	2013	{"type":"MultiPoint","coordinates":[]}
26.5157	-0.236771	0.760681	-0.164248	0.51497	-0.0893685	Bog	76	16213	byClass	2014	{"type":"MultiPoint","coordinates":[]}
23.6042	-0.369446	0.831683	0.0456696	0.792813	-0.0568621	Forest	76	16213	byClass	2014	{"type":"MultiPoint","coordinates":[]}
25.5563	-0.307945	0.818045	-0.0705042	0.639048	-0.0918334	Grassland	76	16213	byClass	2014	{"type":"MultiPoint","coordinates":[]}
26.1748	-0.242317	0.762262	-0.167868	0.543047	-0.0877158	Bog	89	16213	byClass	2015	{"type":"MultiPoint","coordinates":[]}
23.2593	-0.370501	0.830629	0.04702	0.812944	-0.0565525	Forest	89	16213	byClass	2015	{"type":"MultiPoint","coordinates":[]}
25.3161	-0.310201	0.816492	-0.0740859	0.660836	-0.0906145	Grassland	89	16213	byClass	2015	{"type":"MultiPoint","coordinates":[]}
27.0673	-0.233335	0.758959	-0.160404	0.51453	-0.0895852	Bog	89	16213	byClass	2016	{"type":"MultiPoint","coordinates":[]}
24.1684	-0.367299	0.830649	0.0446817	0.771509	-0.0571773	Forest	89	16213	byClass	2016	{"type":"MultiPoint","coordinates":[]}
26.667	-0.296753	0.811926	-0.0658748	0.632977	-0.0941836	Grassland	89	16213	byClass	2016	{"type":"MultiPoint","coordinates":[]}
26.4374	-0.233173	0.759722	-0.182431	0.473048	-0.089888	Bog	92	16213	byClass	2017	{"type":"MultiPoint","coordinates":[]}
23.488	-0.36668	0.829747	0.0529177	0.780408	-0.0574559	Forest	92	16213	byClass	2017	{"type":"MultiPoint","coordinates":[]}
25.5983	-0.300587	0.81301	-0.0859096	0.599103	-0.09255	Grassland	92	16213	byClass	2017	{"type":"MultiPoint","coordinates":[]}
27.412	-0.232108	0.759103	-0.173347	0.480628	-0.0897584	Bog	87	16213	byClass	2018	{"type":"MultiPoint","coordinates":[]}
24.3614	-0.363922	0.828965	0.0497728	0.776375	-0.0582177	Forest	87	16213	byClass	2018	{"type":"MultiPoint","coordinates":[]}
26.8435	-0.302493	0.814051	-0.0632765	0.626527	-0.0930143	Grassland	87	16213	byClass	2018	{"type":"MultiPoint","coordinates":[]}
26.6634	-0.233982	0.759163	-0.192264	0.486862	-0.0897859	Bog	82	16213	byClass	2019	{"type":"MultiPoint","coordinates":[]}
23.5792	-0.36508	0.828622	0.0567008	0.798061	-0.0580984	Forest	82	16213	byClass	2019	{"type":"MultiPoint","coordinates":[]}
26.2264	-0.303286	0.811769	-0.0801203	0.627038	-0.0924966	Grassland	82	16213	byClass	2019	{"type":"MultiPoint","coordinates":[]}
27.6372	-0.241456	0.76477	-0.209446	0.490835	-0.0889719	Bog	84	16213	byClass	2020	{"type":"MultiPoint","coordinates":[]}
24.809	-0.36632	0.826424	0.0610495	0.800643	-0.058236	Forest	84	16213	byClass	2020	{"type":"MultiPoint","coordinates":[]}
27.1527	-0.313691	0.812869	-0.0763561	0.643268	-0.0885747	Grassland	84	16213	byClass	2020	{"type":"MultiPoint","coordinates":[]}
26.5575	-0.244721	0.764123	-0.229504	0.463938	-0.0868587	Bog	91	16213	byClass	2021	{"type":"MultiPoint","coordinates":[]}
23.7845	-0.366996	0.824788	0.0684979	0.809957	-0.0577228	Forest	91	16213	byClass	2021	{"type":"MultiPoint","coordinates":[]}
26.3004	-0.317052	0.812653	-0.0777373	0.640159	-0.0869195	Grassland	91	16213	byClass	2021	{"type":"MultiPoint","coordinates":[]}
25.5861	-0.262979	0.772811	-0.207317	0.523115	-0.0822428	Bog	85	16213	byClass	2022	{"type":"MultiPoint","coordinates":[]}
23.0189	-0.371484	0.827014	0.0614854	0.808358	-0.057522	Forest	85	16213	byClass	2022	{"type":"MultiPoint","coordinates":[]}
25.6342	-0.325756	0.816168	-0.0877522	0.649993	-0.0858494	Grassland	85	16213	byClass	2022	{"type":"MultiPoint","coordinates":[]}
25.3956	-0.265704	0.773835	-0.187173	0.535544	-0.0807519	Bog	82	16213	byClass	2023	{"type":"MultiPoint","coordinates":[]}
22.9294	-0.36814	0.825598	0.0539019	0.791358	-0.0582304	Forest	82	16213	byClass	2023	{"type":"MultiPoint","coordinates":[]}
25.2323	-0.328386	0.817943	-0.0741769	0.655448	-0.0852458	Grassland	82	16213	byClass	2023	{"type":"MultiPoint","coordinates":[]}
25.471	-0.267412	0.775061	-0.183167	0.552792	-0.0802342	Bog	72	16213	byClass	2024	{"type":"MultiPoint","coordinates":[]}
23.0858	-0.36554	0.824729	0.0530223	0.797379	-0.058818	Forest	72	16213	byClass	2024	{"type":"MultiPoint","coordinates":[]}
25.2628	-0.327183	0.817573	-0.0760663	0.6637	-0.0855089	Grassland	72	16213	byClass	2024	{"type":"MultiPoint","coordinates":[]}
