# Supplementary material for: Four decades of hydroclimate-driven change and ecological condition in a Baltic raised bog assessed with Landsat and RSEI
Source: Sci Rep. 2026 Mar 25;16:14912. doi: 10.1038/s41598-026-44890-x (PMC13168645; doi:10.1038/s41598-026-44890-x)
Supplement: Supplementary file 1 — Supplementary Material 1 [file 41598_2026_44890_MOESM1_ESM.zip › Supplementary Information (SI)/SpatialPatterns_DeltaRSEI_2024_1984.xlsx]

## Sheet: Summary_stats
ΔRSEI spatial distribution summary (2024–1984)		metric	value
		n_cells	14621253
		area_total_ha	1836.27
		mean	0.0732768
		sd	0.153124
		median	0.0533133
		IQR	0.175605
		p02	-0.229944
		p10	-0.0899044
		p25	-0.0204066
		p75	0.155199
		p90	0.282044
		p98	0.436702
		min	-0.536101
		max	0.911242

## Sheet: Area_by_category
Area by ΔRSEI change intensity category		bin_code	area_ha	category	area_pct
		1	21.5546	Decrease (strong/moderate)	2.54277
		2	68.1468	Decrease (weak)	8.0392
		3	423.846	Stable (near 0)	50.0006
		4	186.205	Increase (weak)	21.9664
		5	147.929	Increase (strong/moderate)	17.451

## Sheet: Area_by_sign
Area by sign of ΔRSEI		sign_code	area_ha	category	area_pct
		1	263.729	Negative (degradation)	31.1118
		2	583.953	Positive (improvement)	68.8882
