# Supplementary material for: Four decades of hydroclimate-driven change and ecological condition in a Baltic raised bog assessed with Landsat and RSEI
Source: Sci Rep. 2026 Mar 25;16:14912. doi: 10.1038/s41598-026-44890-x (PMC13168645; doi:10.1038/s41598-026-44890-x)
Supplement: Supplementary file 1 — Supplementary Material 1 [file 41598_2026_44890_MOESM1_ESM.zip › Supplementary Information (SI)/Supervidsed_accuracy.xlsx]

## Sheet: 1985
Accuracy assesment									Transitional matrices
1985									1985>1990
ClassValue	Bog	Forest	Grassland	Total	U_Accuracy	Kappa				Bog	Forest	Grassland
Bog	15	5	0	20	0.75	0			Bog	1514	2217	26
Forest	2	24	0	26	0.923077	0			Forest	655	4141	42
Grassland	1	2	7	10	0.7	0			Grassland	8	314	374
Total	18	31	7	56	0	0			1990>1995
P_Accuracy	0.833333	0.774194	1	0	0.821429	0				Bog	Forest	Grassland
Kappa	0	0	0	0	0	0.705263			Bog	1721	456	0
1990									Forest	1078	5545	49
ClassValue	Bog	Forest	Grassland	Total	U_Accuracy	Kappa			Grassland	11	154	277
Bog	8	4	0	12	0.666667	0			1995>2000
Forest	2	34	0	36	0.944444	0				Bog	Forest	Grassland
Grassland	0	3	7	10	0.7	0			Bog	1926	863	21
Total	10	41	7	58	0	0			Forest	242	5757	156
P_Accuracy	0.8	0.829268	1	0	0.844828	0			Grassland	7	28	291
Kappa	0	0	0	0	0	0.69258			2000>2005
1995										Bog	Forest	Grassland
ClassValue	Bog	Forest	Grassland	Total	U_Accuracy	Kappa			Bog	1917	200	65
Bog	11	2	0	13	0.846154	0			Forest	362	6178	204
Forest	2	32	0	34	0.941176	0			Grassland	12	55	439
Grassland	0	0	10	10	1	0			2005>2010
Total	13	34	10	57	0	0				Bog	Forest	Grassland
P_Accuracy	0.846154	0.941176	1	0	0.929825	0			Bog	1698	519	74
Kappa	0	0	0	0	0	0.875			Forest	257	5967	209
2000									Grassland	20	200	488
ClassValue	Bog	Forest	Grassland	Total	U_Accuracy	Kappa			2010>2015
Bog	8	4	0	12	0.666667	0				Bog	Forest	Grassland
Forest	2	33	0	35	0.942857	0			Bog	1715	189	71
Grassland	0	5	5	10	0.5	0			Forest	492	6006	188
Total	10	42	5	57	0	0			Grassland	78	349	344
P_Accuracy	0.8	0.785714	1	0	0.807018	0			2015>2020
Kappa	0	0	0	0	0	0.610317				Bog	Forest	Grassland
2005									Bog	1594	586	105
ClassValue	Bog	Forest	Grassland	Total	U_Accuracy	Kappa			Forest	189	6181	174
Bog	9	3	0	12	0.75	0			Grassland	117	64	422
Forest	0	34	0	34	1	0			1985>2020
Grassland	0	6	4	10	0.4	0				Bog	Forest	Grassland
Total	9	43	4	56	0	0			Bog	1404	2241	112
P_Accuracy	1	0.790698	1	0	0.839286	0			Forest	443	4185	210
Kappa	0	0	0	0	0	0.669725			Grassland	32	347	317
2010
ClassValue	Bog	Forest	Grassland	Total	U_Accuracy	Kappa
Bog	8	2	0	10	0.8	0
Forest	0	35	0	35	1	0
Grassland	2	3	5	10	0.5	0
Total	10	40	5	55	0	0
P_Accuracy	0.8	0.875	1	0	0.872727	0
Kappa	0	0	0	0	0	0.738983
2015
ClassValue	Bog	Forest	Grassland	Total	U_Accuracy	Kappa
Bog	10	2	0	12	0.833333	0
Forest	0	35	0	35	1	0
Grassland	0	4	6	10	0.6	0
Total	10	41	6	57	0	0
P_Accuracy	1	0.853659	1	0	0.894737	0
Kappa	0	0	0	0	0	0.790698
2020
ClassValue	Bog	Forest	Grassland	Total	U_Accuracy	Kappa
Bog	7	3	0	10	0.7	0
Forest	1	35	0	36	0.972222	0
Grassland	1	3	6	10	0.6	0
Total	9	41	6	56	0	0
P_Accuracy	0.777778	0.853659	1	0	0.857143	0
Kappa	0	0	0	0	0	0.703311

## Sheet: 1990
OBJECTID *	ClassValue	C_1	C_2	C_3	Total	U_Accuracy	Kappa
1	C_1	8	4	0	12	0.666667	0
2	C_2	2	34	0	36	0.944444	0
3	C_3	0	3	7	10	0.7	0
4	Total	10	41	7	58	0	0
5	P_Accuracy	0.8	0.829268	1	0	0.844828	0
6	Kappa	0	0	0	0	0	0.69258

## Sheet: 1995
OBJECTID *	ClassValue	C_1	C_2	C_3	Total	U_Accuracy	Kappa
1	C_1	11	2	0	13	0.846154	0
2	C_2	2	32	0	34	0.941176	0
3	C_3	0	0	10	10	1	0
4	Total	13	34	10	57	0	0
5	P_Accuracy	0.846154	0.941176	1	0	0.929825	0
6	Kappa	0	0	0	0	0	0.875

## Sheet: 2000
OBJECTID *	ClassValue	C_1	C_2	C_3	Total	U_Accuracy	Kappa
1	C_1	8	4	0	12	0.666667	0
2	C_2	2	33	0	35	0.942857	0
3	C_3	0	5	5	10	0.5	0
4	Total	10	42	5	57	0	0
5	P_Accuracy	0.8	0.785714	1	0	0.807018	0
6	Kappa	0	0	0	0	0	0.610317

## Sheet: 2005
OBJECTID *	ClassValue	C_1	C_2	C_3	Total	U_Accuracy	Kappa
1	C_1	9	3	0	12	0.75	0
2	C_2	0	34	0	34	1	0
3	C_3	0	6	4	10	0.4	0
4	Total	9	43	4	56	0	0
5	P_Accuracy	1	0.790698	1	0	0.839286	0
6	Kappa	0	0	0	0	0	0.669725

## Sheet: 2010
OBJECTID *	ClassValue	C_1	C_2	C_3	Total	U_Accuracy	Kappa
1	C_1	8	2	0	10	0.8	0
2	C_2	0	35	0	35	1	0
3	C_3	2	3	5	10	0.5	0
4	Total	10	40	5	55	0	0
5	P_Accuracy	0.8	0.875	1	0	0.872727	0
6	Kappa	0	0	0	0	0	0.738983

## Sheet: 2015
OBJECTID *	ClassValue	C_1	C_2	C_3	Total	U_Accuracy	Kappa
1	C_1	10	2	0	12	0.833333	0
2	C_2	0	35	0	35	1	0
3	C_3	0	4	6	10	0.6	0
4	Total	10	41	6	57	0	0
5	P_Accuracy	1	0.853659	1	0	0.894737	0
6	Kappa	0	0	0	0	0	0.790698

## Sheet: 2020
OBJECTID *	ClassValue	C_1	C_2	C_3	Total	U_Accuracy	Kappa
1	C_1	7	3	0	10	0.7	0
2	C_2	1	35	0	36	0.972222	0
3	C_3	1	3	6	10	0.6	0
4	Total	9	41	6	56	0	0
5	P_Accuracy	0.777778	0.853659	1	0	0.857143	0
6	Kappa	0	0	0	0	0	0.703311
